# Supplementary material for: Synergistic Interactions in a Heterobimetallic Ce(III)–Ni(II) Diimine Complex: Enhancing the Electrocatalytic Efficiency for CO2 Reduction
Source: ACS Appl Energy Mater. 2024 Oct 21;7(21):10052–60. doi: 10.1021/acsaem.4c02132 (PMC11558560; doi:10.1021/acsaem.4c02132)
Supplement: Supplementary file 2 — ae4c02132_si_002.cif [file ae4c02132_si_002.cif]

####################################################################### 
# 
# This file contains crystal structure data downloaded from the 
# Cambridge Structural Database (CSD) hosted by the Cambridge 
# Crystallographic Data Centre (CCDC).
# 
# Full information about CCDC data access policies and citation 
# guidelines are available at http://www.ccdc.cam.ac.uk/access/V1 
# 
# Audit and citation data items may have been added by the CCDC. 
# Please retain this information to preserve the provenance of 
# this file and to allow appropriate attribution of the data. 
# 
#######################################################################

data_210607_FAK_JES_NiCeSalen
_audit_block_doi                 10.5517/ccdc.csd.cc2c6nv3
_database_code_depnum_ccdc_archive 'CCDC 2181155'
loop_
_citation_id
_citation_doi
_citation_year
1 10.3390/ijms23158742 2022
loop_
_audit_author_name
_audit_author_address
'Kirill Faust'
;Johannes Kepler University Linz
Austria
;
_audit_update_record             
;
2022-06-22 deposited with the CCDC.	2024-08-04 downloaded from the CCDC.
;
_chemical_name_systematic        ?
_chemical_name_common            210607_FAK_JES_NiCeSalen
_chemical_formula_moiety         ?
_chemical_formula_sum            'C21 H24 Ce N5 Ni O15'
_chemical_formula_iupac          ?
_chemical_formula_weight         785.28
_chemical_absolute_configuration ?

_chemical_melting_point          ?

_space_group_crystal_system      monoclinic
_space_group_IT_number           4
_space_group_name_H-M_alt        'P 1 21 1'
_space_group_name_Hall           'P 2yb'
loop_
_space_group_symop_operation_xyz
'x, y, z'
'-x, y+1/2, -z'

_cell_length_a                   8.9758(3)
_cell_length_b                   16.2125(6)
_cell_length_c                   10.1002(4)
_cell_angle_alpha                90
_cell_angle_beta                 91.2440(10)
_cell_angle_gamma                90
_cell_volume                     1469.44(9)
_cell_formula_units_Z            2
_cell_measurement_reflns_used    372
_cell_measurement_theta_min      2.3694
_cell_measurement_theta_max      16.5336
_cell_measurement_temperature    296.(2)

_exptl_crystal_description       rhomboid
_exptl_crystal_colour            'clear light blue'
_exptl_crystal_size_max          0.229
_exptl_crystal_size_mid          0.208
_exptl_crystal_size_min          0.189
_exptl_crystal_density_diffrn    1.775
_exptl_crystal_density_meas      ?
_exptl_crystal_density_method    'not measured'
_exptl_crystal_F_000             782

_exptl_absorpt_coefficient_mu    2.247
_exptl_absorpt_correction_type   multi-scan
_exptl_absorpt_process_details   
;
SADABS-2016/2 - Bruker AXS area detector scaling and absorption correction
;
_exptl_absorpt_correction_T_min  0.62
_exptl_absorpt_correction_T_max  0.68

_exptl_special_details           
;
;

_diffrn_ambient_temperature      296.(2)

_diffrn_source                   Mo
_diffrn_source_type              'sealed tube'
_diffrn_source_power             1.00
_diffrn_source_current           20.0
_diffrn_source_voltage           50

_diffrn_radiation_probe          x-ray
_diffrn_radiation_type           'Mo K\a'
_diffrn_radiation_wavelength     0.71073
_diffrn_radiation_monochromator  graphite

_diffrn_measurement_device       'Bruker D8 Quest Eco'
_diffrn_measurement_device_type  ?
_diffrn_measurement_method       omega

_diffrn_detector_area_resol_mean 7.3910

_diffrn_reflns_number            30317
_diffrn_reflns_av_R_equivalents  0.0529
_diffrn_reflns_av_unetI/netI     0.0547
_diffrn_reflns_theta_min         3.00
_diffrn_reflns_theta_max         25.35
_diffrn_reflns_theta_full        25.24
_diffrn_measured_fraction_theta_max 0.997
_diffrn_measured_fraction_theta_full 0.997
_diffrn_reflns_limit_h_min       -10
_diffrn_reflns_limit_h_max       10
_diffrn_reflns_limit_k_min       -19
_diffrn_reflns_limit_k_max       19
_diffrn_reflns_limit_l_min       -12
_diffrn_reflns_limit_l_max       12

_refine_special_details          
;
;

_reflns_number_total             5359
_reflns_number_gt                4495
_reflns_threshold_expression     'I > 2\s(I)'
_reflns_Friedel_coverage         0.926
_reflns_Friedel_fraction_max     0.997
_reflns_Friedel_fraction_full    0.998

_refine_ls_structure_factor_coef Fsqd
_refine_ls_matrix_type           full
_refine_ls_R_factor_all          0.0429
_refine_ls_R_factor_gt           0.0314
_refine_ls_wR_factor_gt          0.0564
_refine_ls_wR_factor_ref         0.0585
_refine_ls_goodness_of_fit_ref   1.033
_refine_ls_restrained_S_all      1.033
_refine_ls_number_reflns         5359
_refine_ls_number_parameters     392
_refine_ls_number_restraints     1
_refine_ls_number_constraints    0
_refine_ls_hydrogen_treatment    constr
_refine_ls_weighting_scheme      calc
_refine_ls_weighting_details     
'w=1/[\s^2^(Fo^2^)+(0.0241P)^2^] where P=(Fo^2^+2Fc^2^)/3'

_atom_sites_solution_hydrogens   geom
_atom_sites_solution_primary     ?
_atom_sites_solution_secondary   ?

_refine_ls_shift/su_max          0.000
_refine_ls_shift/su_mean         0.000
_refine_diff_density_max         0.387
_refine_diff_density_min         -0.579
_refine_ls_extinction_method     none
_refine_ls_extinction_coef       ?
_refine_ls_abs_structure_details 
;

Flack x determined using 1911 quotients [(I+)-(I-)]/[(I+)+(I-)]
(Parsons, Flack and Wagner, Acta Cryst. B69 (2013) 249-259).
;
_refine_ls_abs_structure_Flack   0.023(8)

loop_
_atom_type_symbol
_atom_type_description
_atom_type_scat_dispersion_real
_atom_type_scat_dispersion_imag
_atom_type_scat_source
C C 0.0033 0.0016 'International Tables Vol C Tables 4.2.6.8 and 6.1.1.4'
H H 0.0000 0.0000 'International Tables Vol C Tables 4.2.6.8 and 6.1.1.4'
Ce Ce -0.2486 2.6331 'International Tables Vol C Tables 4.2.6.8 and 6.1.1.4'
N N 0.0061 0.0033 'International Tables Vol C Tables 4.2.6.8 and 6.1.1.4'
Ni Ni 0.3393 1.1124 'International Tables Vol C Tables 4.2.6.8 and 6.1.1.4'
O O 0.0106 0.0060 'International Tables Vol C Tables 4.2.6.8 and 6.1.1.4'

_computing_data_collection       'Bruker Instrument Service vV6.2.15'
_computing_cell_refinement       'APEX3 v2019.11-0 (Bruker AXS)'
_computing_data_reduction        'SAINT V8.40B (Bruker Nano, Inc., 2019)'
_computing_structure_solution    'SHELXT 2018/2 (Sheldrick, 2018)'
_computing_structure_refinement  'SHELXL-2018/3 (Sheldrick, 2018)'
_computing_molecular_graphics    'shelXle (C.B. Huebschle, rev 994)'
_computing_publication_material  'publCIF, Diamond 3.2k'

loop_
_atom_site_type_symbol
_atom_site_label
_atom_site_fract_x
_atom_site_fract_y
_atom_site_fract_z
_atom_site_U_iso_or_equiv
_atom_site_adp_type
_atom_site_calc_flag
_atom_site_refinement_flags_adp
_atom_site_refinement_flags_occupancy
_atom_site_refinement_flags_posn
_atom_site_occupancy
_atom_site_disorder_assembly
_atom_site_disorder_group
Ce Ce1 0.75655(4) 0.54963(3) 0.19740(3) 0.03686(12) Uani d . . . 1 . .
C C1 0.1743(8) 0.4258(4) 0.5995(7) 0.0397(18) Uani d . . . 1 . .
O O1 0.6398(5) 0.4371(3) 0.3155(4) 0.0332(11) Uani d . . . 1 . .
N N1 0.4086(6) 0.3776(3) 0.4905(5) 0.0337(13) Uani d . . . 1 . .
Ni Ni1 0.45994(9) 0.48702(5) 0.40769(8) 0.0304(2) Uani d . . . 1 . .
N N3 0.8606(7) 0.6421(5) 0.4388(9) 0.0606(19) Uani d . . . 1 . .
O O3 0.5314(5) 0.5880(3) 0.3056(4) 0.0338(11) Uani d . . . 1 . .
C C3 0.0868(9) 0.4069(5) 0.7262(7) 0.059(2) Uani d . . . 1 . .
H H3A -0.008854 0.433345 0.720607 0.089 Uiso calc U . R 1 . .
H H3B 0.141399 0.427375 0.802106 0.089 Uiso calc U . R 1 . .
H H3C 0.073554 0.348428 0.734473 0.089 Uiso calc U . R 1 . .
N N2 0.2896(5) 0.5508(5) 0.4875(4) 0.0336(11) Uani d . . . 1 . .
O O2 0.8392(5) 0.3980(3) 0.1447(5) 0.0489(13) Uani d . . . 1 . .
C C2 0.0789(8) 0.4005(5) 0.4789(7) 0.052(2) Uani d . . . 1 . .
H H2A 0.130948 0.413284 0.399494 0.078 Uiso calc U . R 1 . .
H H2B -0.013819 0.429948 0.479359 0.078 Uiso calc U . R 1 . .
H H2C 0.05973 0.342244 0.482288 0.078 Uiso calc U . R 1 . .
N N4 1.0680(7) 0.5901(4) 0.1040(6) 0.0510(17) Uani d . . . 1 . .
O O4 0.6196(5) 0.6828(3) 0.1148(5) 0.0452(12) Uani d . . . 1 . .
C C4 0.3149(7) 0.3736(4) 0.6090(6) 0.0392(18) Uani d . . . 1 . .
H H4A 0.373736 0.391557 0.685338 0.047 Uiso calc U . R 1 . .
H H4AB 0.286713 0.316654 0.623706 0.047 Uiso calc U . R 1 . .
N N5 0.5912(8) 0.5055(4) -0.0638(7) 0.0521(17) Uani d . . . 1 . .
O O5 0.3260(5) 0.4562(3) 0.2335(4) 0.0402(12) Uani d . . . 1 . .
C C5 0.4526(7) 0.3097(4) 0.4426(7) 0.0389(18) Uani d . . . 1 . .
H H5 0.412961 0.262461 0.480284 0.047 Uiso calc U . R 1 . .
O O6 0.5992(5) 0.5219(3) 0.5745(4) 0.0502(15) Uani d . . . 1 . .
C C6 0.5579(7) 0.2959(4) 0.3356(6) 0.0319(16) Uani d . . . 1 . .
O O8 0.8883(8) 0.6795(4) 0.5434(7) 0.095(2) Uani d . . . 1 . .
C C8 0.7516(8) 0.3337(4) 0.1887(7) 0.0395(17) Uani d . . . 1 . .
O O7 0.8447(5) 0.5640(3) 0.4406(4) 0.0457(13) Uani d . . . 1 . .
C C7 0.6470(7) 0.3577(4) 0.2838(6) 0.0323(16) Uani d . . . 1 . .
O O9 0.8470(7) 0.6781(3) 0.3289(7) 0.0692(18) Uani d . . . 1 . .
C C9 0.7640(9) 0.2535(5) 0.1460(8) 0.051(2) Uani d . . . 1 . .
H H9 0.833771 0.239495 0.08307 0.061 Uiso calc U . R 1 . .
O O10 1.0446(5) 0.5409(4) 0.1997(4) 0.0463(12) Uani d . . . 1 . .
C C10 0.6710(10) 0.1933(5) 0.1981(7) 0.055(2) Uani d . . . 1 . .
H H10 0.676425 0.139045 0.168511 0.066 Uiso calc U . R 1 . .
O O11 0.9582(6) 0.6282(4) 0.0579(6) 0.083(2) Uani d . . . 1 . .
C C11 0.5717(9) 0.2147(4) 0.2930(7) 0.046(2) Uani d . . . 1 . .
H H11 0.512108 0.174169 0.329865 0.055 Uiso calc U . R 1 . .
O O12 1.1905(6) 0.5981(4) 0.0603(5) 0.0757(19) Uani d . . . 1 . .
C C12 0.9616(10) 0.3752(6) 0.0624(9) 0.079(3) Uani d . . . 1 . .
H H12A 0.923688 0.35087 -0.01808 0.118 Uiso calc U . R 1 . .
H H12B 1.024083 0.336206 0.108679 0.118 Uiso calc U . R 1 . .
H H12C 1.018701 0.423476 0.041908 0.118 Uiso calc U . R 1 . .
O O13 0.7203(7) 0.5345(4) -0.0667(5) 0.0712(18) Uani d . . . 1 . .
C C13 0.2080(8) 0.5174(4) 0.6025(7) 0.044(2) Uani d . . . 1 . .
H H13A 0.114416 0.546959 0.608721 0.053 Uiso calc U . R 1 . .
H H13B 0.266014 0.529215 0.682349 0.053 Uiso calc U . R 1 . .
O O14 0.5159(7) 0.4928(4) -0.1614(5) 0.0736(17) Uani d . . . 1 . .
C C14 0.2570(7) 0.6242(4) 0.4541(6) 0.0355(16) Uani d . . . 1 . .
H H14 0.181062 0.648828 0.501279 0.043 Uiso calc U . R 1 . .
O O15 0.5442(6) 0.4889(4) 0.0496(5) 0.0635(15) Uani d . . . 1 . .
C C15 0.3228(7) 0.6749(4) 0.3519(7) 0.0383(18) Uani d . . . 1 . .
C C17 0.3014(9) 0.8041(5) 0.2327(8) 0.055(2) Uani d . . . 1 . .
H H17 0.253121 0.854072 0.217729 0.066 Uiso calc U . R 1 . .
C C18 0.4244(8) 0.7832(4) 0.1597(8) 0.048(2) Uani d . . . 1 . .
H H18 0.458 0.818685 0.094411 0.058 Uiso calc U . R 1 . .
C C19 0.4968(8) 0.7100(4) 0.1839(7) 0.0369(17) Uani d . . . 1 . .
C C20 0.4500(7) 0.6545(4) 0.2830(6) 0.0305(16) Uani d . . . 1 . .
C C21 0.6751(9) 0.7378(5) 0.0132(8) 0.063(2) Uani d . . . 1 . .
H H21A 0.761365 0.713756 -0.026005 0.094 Uiso calc U . R 1 . .
H H21B 0.701503 0.789902 0.052355 0.094 Uiso calc U . R 1 . .
H H21C 0.599065 0.746061 -0.05381 0.094 Uiso calc U . R 1 . .
C C16 0.2510(8) 0.7512(5) 0.3263(8) 0.052(2) Uani d . . . 1 . .
H H16 0.167741 0.765549 0.374531 0.062 Uiso calc U . R 1 . .

loop_
_atom_site_aniso_label
_atom_site_aniso_U_11
_atom_site_aniso_U_22
_atom_site_aniso_U_33
_atom_site_aniso_U_12
_atom_site_aniso_U_13
_atom_site_aniso_U_23
Ce1 0.0299(2) 0.0372(2) 0.0438(2) -0.0008(2) 0.00735(15) 0.0093(2)
C1 0.036(4) 0.045(4) 0.039(4) 0.003(3) 0.016(4) 0.006(3)
O1 0.037(3) 0.025(2) 0.038(3) -0.001(2) 0.007(2) 0.001(2)
N1 0.034(3) 0.034(3) 0.034(3) 0.004(3) 0.003(3) 0.006(3)
Ni1 0.0312(5) 0.0284(5) 0.0318(5) 0.0008(4) 0.0057(4) 0.0027(4)
N3 0.038(4) 0.049(5) 0.094(6) 0.001(3) 0.001(4) -0.026(5)
O3 0.028(3) 0.031(2) 0.042(3) 0.006(2) 0.005(2) 0.008(2)
C3 0.053(5) 0.065(5) 0.061(5) 0.001(4) 0.029(4) 0.013(4)
N2 0.034(3) 0.032(3) 0.035(3) -0.001(4) 0.006(2) -0.002(4)
O2 0.045(3) 0.047(3) 0.056(3) 0.003(3) 0.030(3) 0.000(2)
C2 0.037(5) 0.054(5) 0.064(6) 0.000(4) 0.007(4) 0.013(4)
N4 0.036(4) 0.062(4) 0.056(4) -0.005(3) 0.005(4) 0.014(3)
O4 0.037(3) 0.046(3) 0.053(3) 0.004(2) 0.007(2) 0.022(2)
C4 0.047(5) 0.041(4) 0.030(4) -0.005(4) 0.006(4) 0.008(3)
N5 0.068(5) 0.049(4) 0.039(4) 0.006(4) 0.010(4) 0.003(3)
O5 0.033(3) 0.048(3) 0.039(3) -0.004(2) 0.002(2) 0.005(2)
C5 0.041(5) 0.033(4) 0.043(4) -0.004(3) 0.003(3) 0.014(3)
O6 0.044(3) 0.073(4) 0.033(3) -0.010(2) -0.001(2) -0.002(2)
C6 0.038(4) 0.030(4) 0.028(4) 0.004(3) 0.002(3) 0.003(3)
O8 0.105(6) 0.083(5) 0.096(5) 0.007(4) -0.022(4) -0.038(4)
C8 0.043(4) 0.035(4) 0.040(4) 0.009(4) 0.006(4) 0.002(4)
O7 0.043(3) 0.042(4) 0.052(3) -0.003(3) 0.002(2) -0.005(3)
C7 0.031(4) 0.036(4) 0.030(4) 0.001(3) 0.002(3) 0.001(3)
O9 0.077(5) 0.036(3) 0.094(5) -0.005(3) -0.007(4) 0.009(3)
C9 0.063(5) 0.049(5) 0.042(5) 0.012(4) 0.018(4) -0.001(4)
O10 0.040(2) 0.051(3) 0.048(3) -0.002(3) 0.011(2) 0.021(3)
C10 0.085(7) 0.031(4) 0.050(5) 0.012(4) 0.015(5) -0.002(4)
O11 0.034(3) 0.106(5) 0.111(5) 0.009(4) 0.010(3) 0.062(4)
C11 0.060(5) 0.034(4) 0.044(5) -0.004(4) 0.005(4) 0.001(4)
O12 0.040(3) 0.113(5) 0.075(4) -0.012(3) 0.019(3) 0.041(4)
C12 0.066(6) 0.086(7) 0.088(7) -0.017(5) 0.053(5) -0.027(6)
O13 0.074(4) 0.079(5) 0.061(3) -0.014(4) 0.026(3) 0.007(3)
C13 0.046(5) 0.047(5) 0.039(4) 0.003(3) 0.013(4) 0.000(3)
O14 0.097(5) 0.089(4) 0.035(3) -0.003(4) -0.007(3) -0.006(3)
C14 0.027(4) 0.035(4) 0.044(4) 0.002(3) 0.005(3) -0.006(3)
O15 0.057(4) 0.102(4) 0.032(3) -0.013(3) 0.008(3) 0.009(3)
C15 0.033(4) 0.032(4) 0.050(5) 0.001(3) 0.003(4) 0.001(4)
C17 0.050(5) 0.037(4) 0.078(6) 0.015(4) 0.002(5) 0.014(4)
C18 0.048(5) 0.041(4) 0.056(5) 0.000(4) -0.007(4) 0.011(4)
C19 0.035(4) 0.035(4) 0.040(4) 0.000(3) -0.003(3) 0.003(3)
C20 0.035(4) 0.024(4) 0.033(4) -0.002(3) -0.004(3) 0.005(3)
C21 0.057(5) 0.069(5) 0.064(6) 0.002(4) 0.021(4) 0.037(5)
C16 0.048(5) 0.036(4) 0.072(6) 0.009(4) 0.005(4) 0.006(4)

_geom_special_details            
;

All esds (except the esd in the dihedral angle between two l.s. planes)
are estimated using the full covariance matrix.  The cell esds are taken
into account individually in the estimation of esds in distances, angles
and torsion angles; correlations between esds in cell parameters are only
used when they are defined by crystal symmetry.  An approximate (isotropic)
treatment of cell esds is used for estimating esds involving l.s. planes.
;

loop_
_geom_bond_atom_site_label_1
_geom_bond_atom_site_label_2
_geom_bond_site_symmetry_2
_geom_bond_distance
_geom_bond_publ_flag
Ce1 O3 . 2.401(4) ?
Ce1 O1 . 2.430(4) ?
Ce1 O7 . 2.575(4) ?
Ce1 O10 . 2.589(4) ?
Ce1 O15 . 2.590(5) ?
Ce1 O9 . 2.591(6) ?
Ce1 O4 . 2.613(4) ?
Ce1 O2 . 2.626(5) ?
Ce1 O11 . 2.645(5) ?
Ce1 O13 . 2.692(5) ?
Ce1 N3 . 2.994(8) ?
C1 C13 . 1.517(9) ?
C1 C4 . 1.520(9) ?
C1 C2 . 1.529(10) ?
C1 C3 . 1.546(9) ?
O1 C7 . 1.330(7) ?
O1 Ni1 . 2.047(4) ?
N1 C5 . 1.268(8) ?
N1 C4 . 1.479(7) ?
N1 Ni1 . 2.019(5) ?
Ni1 N2 . 2.028(5) ?
Ni1 O3 . 2.045(4) ?
Ni1 O6 . 2.152(4) ?
Ni1 O5 . 2.167(5) ?
N3 O8 . 1.239(8) ?
N3 O9 . 1.257(9) ?
N3 O7 . 1.274(8) ?
O3 C20 . 1.319(7) ?
N2 C14 . 1.269(9) ?
N2 C13 . 1.488(8) ?
O2 C8 . 1.385(8) ?
O2 C12 . 1.440(8) ?
N4 O12 . 1.200(7) ?
N4 O11 . 1.245(7) ?
N4 O10 . 1.275(7) ?
O4 C19 . 1.389(8) ?
O4 C21 . 1.455(8) ?
N5 O14 . 1.201(7) ?
N5 O13 . 1.252(8) ?
N5 O15 . 1.259(7) ?
C5 C6 . 1.469(9) ?
C6 C7 . 1.390(9) ?
C6 C11 . 1.392(9) ?
C8 C9 . 1.375(10) ?
C8 C7 . 1.412(9) ?
C9 C10 . 1.395(11) ?
C10 C11 . 1.368(10) ?
C14 C15 . 1.455(9) ?
C15 C20 . 1.391(9) ?
C15 C16 . 1.416(9) ?
C17 C16 . 1.361(10) ?
C17 C18 . 1.383(10) ?
C18 C19 . 1.373(9) ?
C19 C20 . 1.416(9) ?

loop_
_geom_angle_atom_site_label_1
_geom_angle_atom_site_label_2
_geom_angle_atom_site_label_3
_geom_angle_site_symmetry_1
_geom_angle_site_symmetry_3
_geom_angle
_geom_angle_publ_flag
O3 Ce1 O1 . . 66.07(13) ?
O3 Ce1 O7 . . 77.68(14) ?
O1 Ce1 O7 . . 74.13(15) ?
O3 Ce1 O10 . . 149.39(15) ?
O1 Ce1 O10 . . 113.32(16) ?
O7 Ce1 O10 . . 73.15(14) ?
O3 Ce1 O15 . . 75.19(16) ?
O1 Ce1 O15 . . 71.20(16) ?
O7 Ce1 O15 . . 142.32(15) ?
O10 Ce1 O15 . . 134.97(17) ?
O3 Ce1 O9 . . 79.40(17) ?
O1 Ce1 O9 . . 119.04(17) ?
O7 Ce1 O9 . . 49.58(18) ?
O10 Ce1 O9 . . 74.78(18) ?
O15 Ce1 O9 . . 145.04(19) ?
O3 Ce1 O4 . . 62.38(14) ?
O1 Ce1 O4 . . 124.92(15) ?
O7 Ce1 O4 . . 111.25(16) ?
O10 Ce1 O4 . . 120.72(16) ?
O15 Ce1 O4 . . 78.16(18) ?
O9 Ce1 O4 . . 68.87(18) ?
O3 Ce1 O2 . . 125.41(14) ?
O1 Ce1 O2 . . 61.55(14) ?
O7 Ce1 O2 . . 101.30(16) ?
O10 Ce1 O2 . . 70.36(17) ?
O15 Ce1 O2 . . 74.63(18) ?
O9 Ce1 O2 . . 140.31(18) ?
O4 Ce1 O2 . . 147.37(16) ?
O3 Ce1 O11 . . 135.27(18) ?
O1 Ce1 O11 . . 158.56(17) ?
O7 Ce1 O11 . . 105.36(18) ?
O10 Ce1 O11 . . 48.43(16) ?
O15 Ce1 O11 . . 112.30(18) ?
O9 Ce1 O11 . . 71.1(2) ?
O4 Ce1 O11 . . 75.77(17) ?
O2 Ce1 O11 . . 98.24(18) ?
O3 Ce1 O13 . . 112.96(16) ?
O1 Ce1 O13 . . 111.97(17) ?
O7 Ce1 O13 . . 169.04(16) ?
O10 Ce1 O13 . . 95.91(16) ?
O15 Ce1 O13 . . 47.35(17) ?
O9 Ce1 O13 . . 127.7(2) ?
O4 Ce1 O13 . . 73.32(18) ?
O2 Ce1 O13 . . 75.06(18) ?
O11 Ce1 O13 . . 65.5(2) ?
O3 Ce1 N3 . . 75.54(16) ?
O1 Ce1 N3 . . 96.11(19) ?
O7 Ce1 N3 . . 25.02(19) ?
O10 Ce1 N3 . . 74.12(16) ?
O15 Ce1 N3 . . 150.73(17) ?
O9 Ce1 N3 . . 24.68(17) ?
O4 Ce1 N3 . . 88.99(19) ?
O2 Ce1 N3 . . 123.33(18) ?
O11 Ce1 N3 . . 89.3(2) ?
O13 Ce1 N3 . . 151.8(2) ?
C13 C1 C4 . . 112.3(6) ?
C13 C1 C2 . . 112.7(6) ?
C4 C1 C2 . . 110.5(6) ?
C13 C1 C3 . . 106.4(6) ?
C4 C1 C3 . . 105.9(6) ?
C2 C1 C3 . . 108.7(6) ?
C7 O1 Ni1 . . 122.4(4) ?
C7 O1 Ce1 . . 125.8(4) ?
Ni1 O1 Ce1 . . 106.23(18) ?
C5 N1 C4 . . 117.3(5) ?
C5 N1 Ni1 . . 121.9(4) ?
C4 N1 Ni1 . . 120.8(4) ?
N1 Ni1 N2 . . 95.9(2) ?
N1 Ni1 O3 . . 171.5(2) ?
N2 Ni1 O3 . . 92.3(2) ?
N1 Ni1 O1 . . 91.75(19) ?
N2 Ni1 O1 . . 172.4(2) ?
O3 Ni1 O1 . . 80.10(16) ?
N1 Ni1 O6 . . 92.29(19) ?
N2 Ni1 O6 . . 89.15(18) ?
O3 Ni1 O6 . . 90.08(17) ?
O1 Ni1 O6 . . 90.54(17) ?
N1 Ni1 O5 . . 90.38(19) ?
N2 Ni1 O5 . . 91.75(17) ?
O3 Ni1 O5 . . 87.10(17) ?
O1 Ni1 O5 . . 88.20(18) ?
O6 Ni1 O5 . . 177.08(18) ?
O8 N3 O9 . . 122.7(7) ?
O8 N3 O7 . . 119.6(9) ?
O9 N3 O7 . . 117.7(7) ?
O8 N3 Ce1 . . 173.2(5) ?
O9 N3 Ce1 . . 59.4(4) ?
O7 N3 Ce1 . . 58.7(4) ?
C20 O3 Ni1 . . 124.3(4) ?
C20 O3 Ce1 . . 126.9(4) ?
Ni1 O3 Ce1 . . 107.36(17) ?
C14 N2 C13 . . 115.7(6) ?
C14 N2 Ni1 . . 123.0(4) ?
C13 N2 Ni1 . . 120.9(5) ?
C8 O2 C12 . . 115.9(6) ?
C8 O2 Ce1 . . 118.4(4) ?
C12 O2 Ce1 . . 125.4(5) ?
O12 N4 O11 . . 122.2(7) ?
O12 N4 O10 . . 120.9(6) ?
O11 N4 O10 . . 116.9(6) ?
C19 O4 C21 . . 116.6(5) ?
C19 O4 Ce1 . . 118.3(4) ?
C21 O4 Ce1 . . 124.4(4) ?
N1 C4 C1 . . 114.3(5) ?
O14 N5 O13 . . 123.4(7) ?
O14 N5 O15 . . 121.1(7) ?
O13 N5 O15 . . 115.5(7) ?
N1 C5 C6 . . 128.6(6) ?
C7 C6 C11 . . 120.6(6) ?
C7 C6 C5 . . 123.5(6) ?
C11 C6 C5 . . 115.7(6) ?
C9 C8 O2 . . 124.1(6) ?
C9 C8 C7 . . 122.2(7) ?
O2 C8 C7 . . 113.6(6) ?
N3 O7 Ce1 . . 96.2(5) ?
O1 C7 C6 . . 125.1(6) ?
O1 C7 C8 . . 117.9(6) ?
C6 C7 C8 . . 117.0(6) ?
N3 O9 Ce1 . . 95.9(4) ?
C8 C9 C10 . . 119.4(7) ?
N4 O10 Ce1 . . 98.1(4) ?
C11 C10 C9 . . 119.4(7) ?
N4 O11 Ce1 . . 96.1(4) ?
C10 C11 C6 . . 121.3(7) ?
N5 O13 Ce1 . . 95.9(4) ?
N2 C13 C1 . . 116.3(6) ?
N2 C14 C15 . . 128.6(6) ?
N5 O15 Ce1 . . 100.7(5) ?
C20 C15 C16 . . 119.5(6) ?
C20 C15 C14 . . 124.8(6) ?
C16 C15 C14 . . 115.7(6) ?
C16 C17 C18 . . 119.9(7) ?
C19 C18 C17 . . 119.8(7) ?
C18 C19 O4 . . 124.2(6) ?
C18 C19 C20 . . 121.9(7) ?
O4 C19 C20 . . 113.9(6) ?
O3 C20 C15 . . 124.4(6) ?
O3 C20 C19 . . 118.1(6) ?
C15 C20 C19 . . 117.5(6) ?
C17 C16 C15 . . 121.3(7) ?

_shelx_res_file                  
;

TITL 210607_FAK_JES_NiCeSalen_0m_a.res in P2(1)
    210607_FAK_JES_NiCeSalen_0m_a.res
    created by SHELXL-2018/3 at 11:10:06 on 14-Jun-2021
REM Old TITL 210607_FAK_JES_NiCeSalen_0m in P2(1)
REM SHELXT solution in P2(1): R1 0.086, Rweak 0.035, Alpha 0.009
REM <I/s>   0.827 for    9 systematic absences,  Orientation as input
REM Flack x =  0.060 ( 0.008 ) from  1949 Parsons' quotients
REM Formula found by SHELXT:  C22 Ce N4 Ni O15
CELL  0.71073   8.9758  16.2125  10.1002   90.000   91.244   90.000
ZERR    2.000   0.0003   0.0006   0.0004    0.000    0.001    0.000
LATT -1
SYMM -X, 1/2+Y, -Z
SFAC C H CE N NI O
UNIT 42 48 2 10 2 30
ACTA
TEMP 23.000
SIZE 0.189 0.208 0.229
L.S. 10
BOND
OMIT 1 0 1
OMIT 1 0 0
LIST 6
FMAP 2
PLAN 20
WGHT    0.024100
FVAR       0.35664
CE1   3    0.756548    0.549632    0.197399    11.00000    0.02985    0.03723 =
         0.04379    0.00926    0.00735   -0.00082
C1    1    0.174305    0.425755    0.599520    11.00000    0.03558    0.04526 =
         0.03885    0.00590    0.01614    0.00294
O1    6    0.639763    0.437137    0.315515    11.00000    0.03683    0.02534 =
         0.03765    0.00094    0.00687   -0.00085
N1    4    0.408647    0.377604    0.490536    11.00000    0.03368    0.03360 =
         0.03378    0.00566    0.00315    0.00368
NI1   5    0.459940    0.487020    0.407692    11.00000    0.03120    0.02841 =
         0.03179    0.00271    0.00570    0.00081
N3    4    0.860583    0.642130    0.438796    11.00000    0.03825    0.04933 =
         0.09407   -0.02568    0.00136    0.00147
O3    6    0.531358    0.587994    0.305605    11.00000    0.02837    0.03097 =
         0.04214    0.00811    0.00546    0.00646
C3    1    0.086810    0.406943    0.726178    11.00000    0.05347    0.06459 =
         0.06142    0.01260    0.02886    0.00094
AFIX 137
H3A   2   -0.008854    0.433345    0.720607    11.00000   -1.50000
H3B   2    0.141399    0.427375    0.802106    11.00000   -1.50000
H3C   2    0.073554    0.348428    0.734473    11.00000   -1.50000
AFIX   0
N2    4    0.289574    0.550803    0.487506    11.00000    0.03396    0.03187 =
         0.03528   -0.00193    0.00595   -0.00114
O2    6    0.839236    0.398013    0.144679    11.00000    0.04517    0.04657 =
         0.05609   -0.00044    0.03041    0.00295
C2    1    0.078911    0.400452    0.478941    11.00000    0.03706    0.05392 =
         0.06441    0.01286    0.00651   -0.00035
AFIX 137
H2A   2    0.130948    0.413284    0.399494    11.00000   -1.50000
H2B   2   -0.013819    0.429948    0.479359    11.00000   -1.50000
H2C   2    0.059730    0.342244    0.482288    11.00000   -1.50000
AFIX   0
N4    4    1.068018    0.590133    0.104030    11.00000    0.03596    0.06164 =
         0.05557    0.01430    0.00470   -0.00549
O4    6    0.619626    0.682850    0.114772    11.00000    0.03729    0.04611 =
         0.05253    0.02234    0.00706    0.00429
C4    1    0.314874    0.373628    0.608969    11.00000    0.04686    0.04120 =
         0.02981    0.00766    0.00630   -0.00478
AFIX  23
H4A   2    0.373736    0.391557    0.685338    11.00000   -1.20000
H4AB  2    0.286713    0.316654    0.623706    11.00000   -1.20000
AFIX   0
N5    4    0.591222    0.505490   -0.063846    11.00000    0.06835    0.04902 =
         0.03931    0.00310    0.01049    0.00641
O5    6    0.326036    0.456234    0.233488    11.00000    0.03332    0.04837 =
         0.03891    0.00450    0.00170   -0.00370
C5    1    0.452634    0.309741    0.442628    11.00000    0.04060    0.03349 =
         0.04263    0.01443    0.00280   -0.00395
AFIX  43
H5    2    0.412961    0.262461    0.480284    11.00000   -1.20000
AFIX   0
O6    6    0.599222    0.521867    0.574509    11.00000    0.04427    0.07327 =
         0.03306   -0.00245   -0.00061   -0.01016
C6    1    0.557929    0.295943    0.335555    11.00000    0.03789    0.02975 =
         0.02801    0.00343    0.00211    0.00431
O8    6    0.888268    0.679536    0.543426    11.00000    0.10489    0.08294 =
         0.09610   -0.03813   -0.02221    0.00684
C8    1    0.751648    0.333663    0.188710    11.00000    0.04306    0.03518 =
         0.04044    0.00186    0.00562    0.00886
O7    6    0.844717    0.564039    0.440598    11.00000    0.04342    0.04156 =
         0.05203   -0.00508    0.00240   -0.00282
C7    1    0.646998    0.357673    0.283780    11.00000    0.03114    0.03607 =
         0.02961    0.00068    0.00193    0.00138
O9    6    0.847040    0.678076    0.328907    11.00000    0.07740    0.03578 =
         0.09403    0.00882   -0.00749   -0.00536
C9    1    0.764026    0.253462    0.146034    11.00000    0.06321    0.04886 =
         0.04174   -0.00081    0.01751    0.01245
AFIX  43
H9    2    0.833771    0.239495    0.083070    11.00000   -1.20000
AFIX   0
O10   6    1.044566    0.540884    0.199706    11.00000    0.03993    0.05115 =
         0.04812    0.02106    0.01083   -0.00176
C10   1    0.671000    0.193267    0.198068    11.00000    0.08495    0.03106 =
         0.05050   -0.00164    0.01521    0.01206
AFIX  43
H10   2    0.676425    0.139045    0.168511    11.00000   -1.20000
AFIX   0
O11   6    0.958184    0.628230    0.057851    11.00000    0.03404    0.10623 =
         0.11050    0.06218    0.00952    0.00855
C11   1    0.571659    0.214712    0.293016    11.00000    0.06049    0.03361 =
         0.04422    0.00125    0.00474   -0.00431
AFIX  43
H11   2    0.512108    0.174169    0.329865    11.00000   -1.20000
AFIX   0
O12   6    1.190477    0.598115    0.060342    11.00000    0.04001    0.11305 =
         0.07487    0.04114    0.01915   -0.01175
C12   1    0.961620    0.375245    0.062448    11.00000    0.06578    0.08584 =
         0.08755   -0.02721    0.05308   -0.01726
AFIX 137
H12A  2    0.923688    0.350870   -0.018080    11.00000   -1.50000
H12B  2    1.024083    0.336206    0.108679    11.00000   -1.50000
H12C  2    1.018701    0.423476    0.041908    11.00000   -1.50000
AFIX   0
O13   6    0.720345    0.534480   -0.066737    11.00000    0.07402    0.07920 =
         0.06135    0.00687    0.02627   -0.01428
C13   1    0.207971    0.517414    0.602456    11.00000    0.04619    0.04742 =
         0.03898   -0.00031    0.01290    0.00305
AFIX  23
H13A  2    0.114416    0.546959    0.608721    11.00000   -1.20000
H13B  2    0.266014    0.529215    0.682349    11.00000   -1.20000
AFIX   0
O14   6    0.515934    0.492820   -0.161447    11.00000    0.09676    0.08920 =
         0.03457   -0.00626   -0.00739   -0.00272
C14   1    0.257014    0.624198    0.454149    11.00000    0.02735    0.03526 =
         0.04407   -0.00569    0.00491    0.00176
AFIX  43
H14   2    0.181062    0.648828    0.501279    11.00000   -1.20000
AFIX   0
O15   6    0.544197    0.488914    0.049610    11.00000    0.05712    0.10167 =
         0.03205    0.00894    0.00825   -0.01340
C15   1    0.322796    0.674912    0.351919    11.00000    0.03281    0.03189 =
         0.05034    0.00095    0.00292    0.00089
C17   1    0.301354    0.804055    0.232662    11.00000    0.05030    0.03669 =
         0.07800    0.01449    0.00193    0.01507
AFIX  43
H17   2    0.253121    0.854072    0.217729    11.00000   -1.20000
AFIX   0
C18   1    0.424418    0.783215    0.159690    11.00000    0.04751    0.04134 =
         0.05561    0.01076   -0.00651   -0.00010
AFIX  43
H18   2    0.458000    0.818685    0.094411    11.00000   -1.20000
AFIX   0
C19   1    0.496832    0.709999    0.183940    11.00000    0.03539    0.03547 =
         0.03967    0.00308   -0.00256   -0.00042
C20   1    0.450018    0.654478    0.282950    11.00000    0.03481    0.02373 =
         0.03275    0.00458   -0.00408   -0.00182
C21   1    0.675109    0.737817    0.013188    11.00000    0.05741    0.06851 =
         0.06357    0.03693    0.02078    0.00172
AFIX 137
H21A  2    0.761365    0.713756   -0.026005    11.00000   -1.50000
H21B  2    0.701503    0.789902    0.052355    11.00000   -1.50000
H21C  2    0.599065    0.746061   -0.053810    11.00000   -1.50000
AFIX   0
C16   1    0.250988    0.751244    0.326332    11.00000    0.04778    0.03646 =
         0.07199    0.00625    0.00492    0.00852
AFIX  43
H16   2    0.167741    0.765549    0.374531    11.00000   -1.20000
AFIX   0
HKLF 4


REM  210607_FAK_JES_NiCeSalen_0m_a.res in P2(1)
REM wR2 = 0.058481, GooF = S = 1.03337, Restrained GooF = 1.03326 for all data
REM R1 = 0.031442 for 4495 Fo > 4sig(Fo) and 0.042926 for all 5359 data
REM 392 parameters refined using 1 restraints

END

WGHT      0.0241      0.0000

REM Highest difference peak  0.387,  deepest hole -0.579,  1-sigma level  0.120
Q1    1   0.6806  0.4653  0.2802  11.00000  0.05    0.39
Q2    1   0.6165  0.3954  0.2934  11.00000  0.05    0.38
Q3    1   0.8541  0.4763  0.1786  11.00000  0.05    0.38
Q4    1   0.6784  0.8793  0.0558  11.00000  0.05    0.38
Q5    1   0.5312  0.5891  0.3636  11.00000  0.05    0.37
Q6    1   0.3471  0.5018 -0.0466  11.00000  0.05    0.37
Q7    1   0.2477  0.4753  0.0586  11.00000  0.05    0.37
Q8    1   0.3881  0.9053  0.1849  11.00000  0.05    0.37
Q9    1   0.7326  0.3476  0.2563  11.00000  0.05    0.37
Q10   1   0.3696  0.3628  0.4441  11.00000  0.05    0.36
Q11   1   1.0799  0.4800  0.0868  11.00000  0.05    0.36
Q12   1   0.5268  0.4995  0.3452  11.00000  0.05    0.36
Q13   1   0.9113  0.5538  0.2033  11.00000  0.05    0.35
Q14   1   0.4481  0.4135  0.4060  11.00000  0.05    0.35
Q15   1   0.6002  0.4584 -0.1669  11.00000  0.05    0.35
Q16   1   1.0554  0.5408  0.1319  11.00000  0.05    0.35
Q17   1   0.6273  0.4270  0.3568  11.00000  0.05    0.35
Q18   1   0.7402  0.5049  0.7146  11.00000  0.05    0.34
Q19   1   0.8886  0.3999  0.1237  11.00000  0.05    0.34
Q20   1   0.1465  0.4340  0.5442  11.00000  0.05    0.34
;
_shelx_res_checksum              84860

_shelx_hkl_file                  
;
  -1   0   0    0.30    0.40
   1   0   0    0.50    0.90
   1   0   0    0.20    0.80
  -1   0   0    0.60    1.00
   2   0   0  394.36   24.00
   2   0   0  361.46   24.00
   2   0   0  371.46   24.50
   2   0   0  388.26   23.70
   2   0   0  384.46   24.10
  -2   0   0  396.66   24.20
  -2   0   0  386.46   24.00
   2   0   0  372.16   24.00
   2   0   0  352.76   24.10
  -2   0   0  377.36   23.70
  -2   0   0  370.86   24.10
  -2   0   0  350.76   24.30
   3   0   0  278.67   18.10
   3   0   0  295.27   19.10
  -3   0   0  279.47   18.10
  -3   0   0  267.97   18.80
   3   0   0  273.87   18.90
   3   0   0  313.47   18.80
   3   0   0  305.07   18.90
   3   0   0  300.37   19.60
  -3   0   0  287.27   19.50
  -3   0   0  281.57   19.00
  -3   0   0  259.47   18.60
   4   0   0  998.20   57.59
  -4   0   0  888.21   57.69
  -4   0   0  908.91   57.39
  -4   0   0  803.12   58.09
  -4   0   0  916.41   56.69
  -4   0   0  922.81   57.79
   4   0   0  907.91   57.59
   4   0   0  885.21   57.39
   4   0   0  884.11   57.29
   4   0   0  917.91   56.69
   4   0   0  867.21   57.79
   4   0   0  914.91   58.39
  -5   0   0   -0.50    6.10
  -5   0   0    2.10    2.30
   5   0   0    1.80    3.70
   5   0   0   -2.00    4.00
   5   0   0    2.60    5.80
   5   0   0    4.20    2.20
  -5   0   0    0.40    5.00
  -5   0   0   12.00    4.90
  -5   0   0    3.70    6.60
   5   0   0   -0.40    5.00
   5   0   0    4.70    4.60
   5   0   0    3.40    4.80
  -6   0   0  293.37   22.80
   6   0   0  349.27   24.50
   6   0   0  340.87   24.70
  -6   0   0  296.87   22.30
  -6   0   0  345.57   23.90
  -6   0   0  323.77   21.00
  -6   0   0  331.87   21.00
   6   0   0  312.47   22.90
   6   0   0  364.06   23.40
   6   0   0  315.57   22.80
   6   0   0  323.77   24.70
   7   0   0    9.20   10.30
   7   0   0    4.60    7.40
   7   0   0   -1.40    9.70
  -7   0   0   -4.20    8.80
  -7   0   0   10.20    6.70
  -7   0   0    8.80    8.10
  -8   0   0   32.30   11.80
  -8   0   0   30.80    8.90
  -8   0   0   32.60   11.60
   8   0   0   55.89   11.30
   8   0   0   53.59   10.60
   9   0   0   32.20   12.40
  -9   0   0   32.00   11.20
   9   0   0   12.00   13.50
  -9   0   0   19.50   16.60
 -10   0   0  247.98   27.40
  10   0   0  240.98   24.90
   2  -1   0  156.88   12.00
   2  -1   0  161.78   12.50
  -2  -1   0  182.68   12.30
   2  -1   0  178.18   12.00
  -2  -1   0  168.18   11.90
  -2  -1   0  176.88   12.10
  -2  -1   0  176.48   12.60
   2  -1   0  171.88   12.20
  -2  -1   0  170.48   12.10
  -2  -1   0  168.38   11.90
   2  -1   0  162.98   12.20
   2  -1   0  177.08   12.20
   2   1   0  187.58   12.70
  -2   1   0  209.28   12.30
   2   1   0  193.78   12.30
   2   1   0  206.68   12.40
   2   1   0  204.38   12.20
   2   1   0  200.98   12.00
   2   1   0  183.28   12.00
  -2   1   0  214.28   12.10
  -2   1   0  162.18   12.30
   2   1   0  204.88   11.90
  -2   1   0  202.68   12.10
  -2   1   0  185.48   12.20
   3  -1   0  848.42   49.90
   3  -1   0  801.62   50.09
   3  -1   0  874.11   50.49
  -3  -1   0  828.22   49.80
  -3  -1   0  759.62   50.29
  -3  -1   0  832.32   49.50
  -3  -1   0  774.42   49.90
   3  -1   0  856.01   49.99
   3  -1   0  825.72   49.80
  -3  -1   0  863.91   50.19
   3  -1   0  874.71   49.90
  -3   1   0  790.92   49.99
   3   1   0  716.43   49.40
   3   1   0  717.03   49.60
   3   1   0  733.33   49.70
  -3   1   0  716.13   50.19
  -3   1   0  722.03   49.70
   3   1   0  759.82   49.90
   3   1   0  676.53   49.60
  -3   1   0  753.12   49.80
   3   1   0  735.53   49.99
   4  -1   0   59.89    6.60
   4  -1   0   66.99    6.10
  -4  -1   0   65.49    7.90
  -4  -1   0   53.89    5.00
   4  -1   0   54.29    6.40
   4  -1   0   57.89    7.10
  -4  -1   0   65.99    7.90
  -4  -1   0   66.19    6.00
  -4  -1   0   71.09    6.90
   4  -1   0   72.89    5.80
   4  -1   0   55.19    5.90
   4   1   0   53.09    4.90
   4   1   0   59.69    6.70
   4   1   0   63.49    6.40
  -4   1   0   52.29    6.10
   4   1   0   58.89    6.20
  -4   1   0   53.99    6.00
  -4   1   0   53.29    7.60
   4   1   0   61.29    6.60
   4   1   0   56.69    5.70
   4   1   0   80.39    7.40
  -4   1   0   53.09    6.80
  -5  -1   0   78.99    9.70
   5  -1   0   77.69    8.10
   5  -1   0   86.49    9.10
  -5  -1   0   69.39    5.80
  -5  -1   0   82.49    8.30
  -5  -1   0   66.49    9.20
   5  -1   0   89.29    8.90
   5  -1   0   70.29    7.90
   5   1   0   51.39    7.70
   5   1   0   45.70    7.20
   5   1   0   59.19    6.90
  -5   1   0   53.39    6.70
  -5   1   0   67.69    7.80
  -5   1   0   47.00    7.80
   5   1   0   47.50    8.80
   5   1   0   56.39    8.80
   5   1   0   56.09    7.90
   5   1   0   54.29    5.50
   6  -1   0  145.29   12.00
   6  -1   0  149.59   12.00
  -6  -1   0  126.89    9.90
   6  -1   0  126.69   13.40
  -6  -1   0  156.68   12.90
  -6  -1   0  139.29   11.20
   6  -1   0  121.59   11.70
   6  -1   0  131.59   14.80
   6  -1   0  124.29   16.30
  -6  -1   0  130.39   12.50
   6   1   0  147.39   14.10
  -6   1   0  137.39   12.80
   6   1   0  107.89   12.30
   6   1   0  109.99   11.20
   6   1   0  123.49   14.20
   6   1   0  127.69   11.80
   6   1   0  108.69    9.60
  -6   1   0  143.09   14.10
  -6   1   0  120.19   11.00
   6   1   0  134.29   12.40
  -6   1   0  139.09   14.00
   7  -1   0  732.33   47.60
  -7  -1   0  720.63   48.00
  -7  -1   0  732.43   47.10
   7  -1   0  612.44   50.99
  -7  -1   0  744.03   48.70
   7  -1   0  735.83   47.60
  -7   1   0  748.63   48.30
  -7   1   0  707.13   49.30
   7   1   0  679.83   47.10
  -7   1   0  728.13   47.20
   7   1   0  721.63   47.90
   7   1   0  723.43   47.90
  -8  -1   0    8.90   10.20
   8  -1   0    9.40    9.40
   8  -1   0   -0.30    7.10
  -8  -1   0   30.30    8.80
  -8  -1   0   -1.10   11.20
  -8   1   0   13.20    8.50
   8   1   0   22.60   10.30
  -8   1   0   26.30   10.50
  -8   1   0   23.80   11.80
   8   1   0   34.40    9.90
  -9  -1   0  218.68   24.70
   9  -1   0  179.78   19.50
   9  -1   0  189.98   19.20
  -9  -1   0  214.38   21.60
  -9   1   0  142.39   19.50
   9   1   0  154.68   19.70
  -9   1   0  176.98   21.30
   9   1   0  177.78   18.40
 -10  -1   0   21.60   13.40
  10  -1   0   17.20   15.60
 -10  -1   0   15.60   15.90
  10   1   0   16.80   11.90
 -10   1   0   -0.50   20.50
 -10   1   0   32.80   18.00
   1  -2   0  181.98   11.40
  -1  -2   0  197.98   11.90
  -1  -2   0  177.88   11.70
   1  -2   0  189.78   11.60
  -1  -2   0  182.58   11.60
  -1  -2   0  172.28   11.50
   1  -2   0  189.98   11.30
   1  -2   0  197.78   11.70
  -1  -2   0  192.98   11.70
   1  -2   0  192.78   11.30
   1  -2   0  176.58   11.60
   1  -2   0  195.58   11.80
  -1  -2   0  184.28   11.60
  -1  -2   0  186.58   11.20
  -1   2   0  173.38   11.60
  -1   2   0  163.88   11.60
   1   2   0  164.68   11.60
  -1   2   0  179.98   11.60
  -1   2   0  182.88   11.70
   1   2   0  161.48   11.50
   1   2   0  152.88   11.50
   1   2   0  169.88   11.70
  -1   2   0  166.88   11.40
   1   2   0  159.08   11.20
   1   2   0  148.59   11.60
   2  -2   0  528.05   35.10
   2  -2   0  509.95   35.40
   2  -2   0  546.55   34.90
   2  -2   0  473.35   35.50
  -2  -2   0  567.64   35.70
  -2  -2   0  583.44   35.60
   2  -2   0  546.05   35.50
  -2  -2   0  522.25   35.30
  -2  -2   0  534.95   35.20
  -2  -2   0  538.55   35.10
  -2  -2   0  539.25   35.40
   2  -2   0  534.75   35.30
  -2   2   0  591.04   35.20
  -2   2   0  550.54   35.50
  -2   2   0  585.54   35.30
  -2   2   0  568.64   35.50
   2   2   0  568.64   35.40
   2   2   0  535.25   35.70
   2   2   0  573.94   35.30
   2   2   0  566.04   35.30
   2   2   0  600.54   35.10
  -2   2   0  565.34   34.90
  -2   2   0  643.04   35.70
  -3  -2   0  330.87   22.90
  -3  -2   0  346.17   23.50
  -3  -2   0  330.07   22.50
   3  -2   0  354.06   23.00
   3  -2   0  333.47   22.60
  -3  -2   0  332.77   22.70
   3  -2   0  399.46   23.70
   3  -2   0  350.06   22.90
   3  -2   0  381.06   23.10
  -3  -2   0  323.07   23.10
   3  -2   0  310.07   22.70
   3   2   0  336.87   22.50
   3   2   0  349.47   23.20
   3   2   0  371.46   22.60
  -3   2   0  346.37   23.20
  -3   2   0  387.66   23.00
   3   2   0  357.76   22.90
  -3   2   0  353.46   22.70
   3   2   0  346.87   22.50
  -3   2   0  342.67   22.70
   3   2   0  355.66   22.80
  -3   2   0  347.67   23.10
   3   2   0  358.36   23.40
   4  -2   0 1180.38   73.59
   4  -2   0 1150.98   74.09
  -4  -2   0 1141.99   73.39
  -4  -2   0 1204.08   74.19
   4  -2   0 1207.08   73.59
   4  -2   0 1133.09   73.29
   4  -2   0 1164.38   73.39
  -4  -2   0 1175.98   73.09
   4  -2   0 1144.19   73.89
  -4  -2   0 1176.68   73.99
  -4  -2   0 1105.09   73.59
   4   2   0 1107.39   73.09
  -4   2   0 1132.99   73.29
  -4   2   0 1104.49   73.69
  -4   2   0 1211.68   73.39
   4   2   0 1187.88   73.69
   4   2   0 1151.08   73.09
   4   2   0 1212.88   73.29
   4   2   0 1128.89   74.29
  -4   2   0 1034.80   73.99
   4   2   0 1234.48   73.39
  -5  -2   0    9.50    4.30
  -5  -2   0    8.20    4.80
  -5  -2   0    7.20    8.40
  -5  -2   0    6.70    7.40
   5  -2   0    9.60    5.40
   5  -2   0   13.30    5.90
  -5  -2   0    7.50    6.40
   5  -2   0   14.70    8.60
   5  -2   0    5.40    4.60
   5  -2   0    5.70    4.10
   5  -2   0    7.70    6.90
   5   2   0    7.90    5.30
   5   2   0   12.90    5.20
  -5   2   0    5.70    4.30
   5   2   0    3.60    6.30
   5   2   0    1.80    5.80
   5   2   0    6.10    4.90
  -5   2   0    1.40    5.90
   5   2   0    6.40   14.30
   5   2   0    2.20    4.00
  -5   2   0    5.00    6.00
  -5   2   0    4.90    4.90
   6  -2   0  267.17   20.30
   6  -2   0  287.37   22.50
   6  -2   0  270.17   20.80
   6  -2   0  302.27   21.10
  -6  -2   0  302.37   19.60
  -6  -2   0  282.37   20.40
  -6  -2   0  264.47   22.70
  -6  -2   0  294.57   20.70
   6  -2   0  299.27   20.60
   6  -2   0  280.57   21.50
  -6   2   0  275.17   20.70
   6   2   0  317.57   22.60
  -6   2   0  301.47   20.40
   6   2   0  275.17   21.40
   6   2   0  255.57   24.10
   6   2   0  315.97   19.60
   6   2   0  297.67   21.60
   6   2   0  277.77   20.70
  -6   2   0  307.37   21.80
   6   2   0  281.07   21.40
  -6   2   0  299.67   21.70
   7  -2   0   43.40    7.40
  -7  -2   0   19.40    7.10
   7  -2   0   23.10   15.00
  -7  -2   0   26.80    7.50
  -7  -2   0   13.70   11.50
   7  -2   0   21.30    7.80
  -7   2   0   18.90   11.40
   7   2   0   20.70    9.40
   7   2   0   19.90    9.50
  -7   2   0   30.00   10.00
  -7   2   0   20.20    7.40
   7   2   0   19.20    7.40
  -8  -2   0  130.59   19.30
  -8  -2   0  111.49   15.20
   8  -2   0  117.99   14.50
  -8  -2   0  115.69   14.00
   8  -2   0  141.29   15.80
   8   2   0  152.98   14.40
  -8   2   0  138.89   19.20
  -8   2   0  172.28   14.10
  -8   2   0  146.99   17.30
   8   2   0  134.79   16.20
   9  -2   0   27.20   13.40
  -9  -2   0    8.10   13.80
  -9  -2   0   30.20   13.10
   9   2   0   13.30   11.10
  -9   2   0   11.00   14.30
  -9   2   0   17.10   13.30
   9   2   0   20.60    9.90
 -10  -2   0  122.39   21.10
  10  -2   0  126.09   16.50
 -10  -2   0   84.59   23.60
  10   2   0  121.89   22.10
 -10   2   0  126.99   20.90
 -10   2   0   75.19   19.10
   0  -3   0    0.20    1.20
   0  -3   0    1.20    1.30
   0  -3   0   -0.40    1.40
   0  -3   0    5.60    1.70
   0  -3   0    1.60    1.40
   0  -3   0    1.10    1.60
   0  -3   0    2.50    1.50
   0   3   0    4.00    1.40
   0   3   0    2.00    1.10
   0   3   0    0.60    1.30
   0   3   0    1.20    1.10
   0   3   0    0.60    1.60
   0   3   0    3.90    1.60
   1  -3   0 1494.55   96.99
   1  -3   0 1506.45   97.09
  -1  -3   0 1507.45   97.09
   1  -3   0 1615.24   97.19
  -1  -3   0 1612.04   97.29
   1  -3   0 1606.94   97.39
  -1  -3   0 1629.74   97.19
  -1  -3   0 1492.25   97.19
  -1  -3   0 1562.24   96.79
   1  -3   0 1572.54   96.89
   1  -3   0 1368.16   97.19
   1  -3   0 1514.95   97.19
  -1  -3   0 1555.64   97.19
  -1   3   0 1588.24   96.89
   1   3   0 1531.55   97.29
  -1   3   0 1598.04   97.19
   1   3   0 1643.94   97.29
   1   3   0 1382.76   97.29
   1   3   0 1649.33   96.79
  -1   3   0 1534.65   97.19
  -1   3   0 1421.76   97.29
  -1   3   0 1496.65   96.99
   1   3   0 1577.94   97.19
   1   3   0 1637.24   97.19
   2  -3   0  267.47   17.60
  -2  -3   0  309.07   18.00
  -2  -3   0  261.07   17.60
   2  -3   0  301.77   18.00
  -2  -3   0  267.37   17.60
   2  -3   0  273.27   17.10
   2  -3   0  298.57   17.20
  -2  -3   0  281.87   17.70
   2  -3   0  310.97   17.80
  -2  -3   0  266.77   17.50
  -2  -3   0  279.07   18.10
   2  -3   0  279.97   17.60
   2   3   0  267.97   17.60
  -2   3   0  257.77   17.10
   2   3   0  255.87   17.60
   2   3   0  250.27   17.90
  -2   3   0  238.68   17.60
   2   3   0  242.98   17.80
   2   3   0  250.87   17.10
  -2   3   0  252.97   17.70
  -2   3   0  268.57   17.60
   2   3   0  259.97   17.60
  -2   3   0  230.68   17.70
   3  -3   0  795.42   49.40
   3  -3   0  829.02   50.19
   3  -3   0  732.43   50.49
   3  -3   0  750.12   50.29
   3  -3   0  735.53   50.29
   3  -3   0  791.82   49.90
  -3  -3   0  820.52   50.19
  -3  -3   0  759.22   50.69
  -3  -3   0  805.32   50.29
   3  -3   0  762.72   50.79
  -3  -3   0  812.62   50.19
  -3  -3   0  791.12   49.80
  -3  -3   0  804.52   50.69
  -3   3   0  856.51   50.59
  -3   3   0  831.32   50.39
  -3   3   0  758.92   49.40
   3   3   0  709.23   50.49
  -3   3   0  801.72   49.90
   3   3   0  811.22   49.80
  -3   3   0  810.52   50.79
   3   3   0  803.52   50.39
   3   3   0  746.33   50.09
   3   3   0  792.82   50.39
   3   3   0  816.32   49.80
   3   3   0  757.32   50.79
  -3   3   0  798.62   50.19
  -4  -3   0  130.09   10.10
   4  -3   0  140.39   10.20
   4  -3   0  155.68   11.90
  -4  -3   0  126.19    9.90
   4  -3   0  103.99   11.80
   4  -3   0  154.28   10.10
  -4  -3   0  130.89   11.10
   4  -3   0  145.99   10.60
   4  -3   0  129.79   10.40
  -4  -3   0  156.88   10.50
  -4  -3   0  128.39   11.90
  -4   3   0  113.59   10.00
   4   3   0  131.19   11.10
   4   3   0  133.99    9.70
  -4   3   0  127.09   10.10
   4   3   0  150.48   12.80
   4   3   0  149.69   11.30
  -4   3   0  126.69   10.40
   4   3   0  132.99    9.70
  -4   3   0  125.09   10.30
  -4   3   0  120.89   10.70
   4   3   0  132.29   10.40
   5  -3   0  780.22   47.70
  -5  -3   0  772.22   45.90
  -5  -3   0  626.94   46.80
   5  -3   0  641.54   46.60
  -5  -3   0  700.63   45.30
   5  -3   0  730.43   45.50
   5  -3   0  738.23   46.10
   5  -3   0  720.43   45.90
  -5   3   0  679.23   46.50
  -5   3   0  704.63   45.70
   5   3   0  720.53   45.60
   5   3   0  716.23   45.80
  -5   3   0  706.73   45.80
   5   3   0  673.43   46.30
  -5   3   0  702.23   46.10
   5   3   0  689.83   46.30
   5   3   0  719.33   47.50
   5   3   0  672.73   45.30
   5   3   0  733.23   45.30
   6  -3   0   92.79   11.40
  -6  -3   0   92.29    8.20
  -6  -3   0   97.49   10.70
   6  -3   0   80.39   12.10
  -6  -3   0  101.59   13.10
   6  -3   0   96.59    8.90
   6  -3   0   91.39   10.40
  -6  -3   0   97.29    9.50
   6  -3   0   78.39   11.00
  -6   3   0   67.69    9.90
  -6   3   0   76.69    9.70
   6   3   0   73.09    9.90
   6   3   0   65.99    9.60
   6   3   0   71.69    8.00
   6   3   0   62.29   11.80
   6   3   0   54.09    8.10
  -6   3   0   77.19   10.90
  -6   3   0   61.89    9.00
  -7  -3   0  428.66   30.00
  -7  -3   0  458.05   30.00
  -7  -3   0  446.26   32.80
   7  -3   0  447.86   30.70
   7  -3   0  401.06   30.10
  -7   3   0  451.85   31.40
   7   3   0  380.16   30.80
  -7   3   0  433.56   29.60
   7   3   0  410.16   29.30
  -7   3   0  463.35   31.40
  -8  -3   0   25.40   11.80
   8  -3   0   21.30   12.70
  -8  -3   0    2.20    9.70
  -8  -3   0   33.80   14.30
  -8   3   0   41.40   14.90
  -8   3   0   25.30   10.50
   8   3   0   29.40    9.00
  -8   3   0   14.50   10.00
   8   3   0   33.70   11.80
  -9  -3   0   95.79   19.50
   9  -3   0   50.39   11.60
  -9  -3   0   55.89   15.60
  -9   3   0   86.19   16.10
   9   3   0   39.20   14.80
  -9   3   0   55.29   15.90
  10  -3   0   33.40   17.10
 -10  -3   0   26.50   16.80
 -10  -3   0    4.40   17.60
  10   3   0   51.29   17.40
 -10   3   0   43.80   19.30
 -10   3   0   26.10   21.50
   0  -4   0 1157.98   64.09
   0  -4   0 1021.80   63.79
   0  -4   0 1049.89   63.89
   0  -4   0 1019.90   63.59
   0  -4   0  893.61   63.89
   0  -4   0  993.90   63.89
   0  -4   0 1039.40   63.69
   0   4   0 1006.40   63.59
   0   4   0  993.60   63.79
   0   4   0  981.00   63.69
   0   4   0  996.30   63.79
   0   4   0  972.10   63.79
  -1  -4   0 2139.39  128.29
  -1  -4   0 1963.00  128.39
  -1  -4   0 2130.29  128.29
   1  -4   0 2021.50  128.09
  -1  -4   0 2021.50  127.69
   1  -4   0 1893.81  128.19
  -1  -4   0 2024.90  128.19
   1  -4   0 2027.50  128.09
   1  -4   0 2045.60  128.19
  -1   4   0 2109.49  128.09
   1   4   0 2092.89  128.19
   1   4   0 2108.99  128.29
  -1   4   0 2190.08  127.89
  -1   4   0 2056.59  128.09
   1   4   0 2158.98  127.79
  -1   4   0 1795.02  128.29
   1   4   0 2131.59  128.19
   1   4   0 1985.20  128.49
  -1   4   0 1952.10  128.59
  -1   4   0 1944.91  128.19
  -2  -4   0 1211.58   78.49
   2  -4   0 1226.08   78.49
  -2  -4   0 1245.08   78.39
  -2  -4   0 1242.78   77.89
  -2  -4   0 1249.68   78.49
   2  -4   0 1272.27   77.99
   2  -4   0 1271.77   78.09
   2  -4   0 1179.28   78.49
  -2  -4   0 1074.19   78.59
   2  -4   0 1410.96   78.69
  -2  -4   0 1248.98   78.49
  -2  -4   0 1260.77   78.79
  -2   4   0 1180.98   78.49
   2   4   0 1283.27   77.89
   2   4   0 1225.68   78.49
  -2   4   0 1214.28   78.09
   2   4   0 1275.27   78.89
   2   4   0 1186.18   78.69
  -2   4   0 1293.27   78.79
  -2   4   0 1263.77   78.49
  -2   4   0 1263.37   78.59
   3  -4   0   97.69    9.00
   3  -4   0  107.29    8.50
   3  -4   0  110.99    7.90
  -3  -4   0  113.89    7.70
   3  -4   0  111.09    7.60
   3  -4   0  103.99    9.60
   3  -4   0   94.39    9.30
  -3  -4   0  104.59    8.30
  -3  -4   0  116.79   10.30
  -3  -4   0  112.69    8.90
  -3  -4   0  105.69    8.90
  -3  -4   0   96.49    8.20
  -3  -4   0   99.99    8.90
   3  -4   0  131.39    9.00
   3   4   0  114.19    8.20
  -3   4   0  111.69    7.50
   3   4   0  119.59    9.10
  -3   4   0  113.19    9.50
  -3   4   0  117.89    8.00
  -3   4   0   85.19    9.20
   3   4   0  112.39   10.30
   3   4   0  112.19    8.80
   3   4   0  115.29    7.80
  -3   4   0  126.19    8.80
  -3   4   0  123.09    8.70
   3   4   0  115.39    8.80
  -4  -4   0 1806.62  127.49
  -4  -4   0 2058.29  126.09
  -4  -4   0 1961.90  125.89
   4  -4   0 2021.90  124.89
   4  -4   0 2105.79  126.29
   4  -4   0 2164.38  126.69
   4  -4   0 1957.70  126.19
  -4  -4   0 1992.70  126.39
  -4  -4   0 1969.40  125.79
   4  -4   0 2040.20  125.99
   4  -4   0 1956.90  126.19
   4   4   0 2014.50  125.89
   4   4   0 1999.90  125.39
   4   4   0 1965.40  125.79
  -4   4   0 2048.90  125.89
   4   4   0 2007.70  125.39
   4   4   0 1896.51  126.59
  -4   4   0 2012.60  125.59
   4   4   0 1973.00  126.39
  -4   4   0 1872.71  124.89
   4   4   0 2015.60  125.99
  -4   4   0 2040.60  126.19
  -5  -4   0   48.70    7.40
  -5  -4   0   38.30    5.90
   5  -4   0   40.70    7.20
   5  -4   0   41.00    5.90
   5  -4   0   44.00    7.30
   5  -4   0   44.70    7.60
  -5  -4   0   45.00    6.80
   5  -4   0   50.19    9.80
   5  -4   0   36.20    7.30
  -5  -4   0   31.90    6.30
   5   4   0   42.00    6.70
  -5   4   0   51.89    7.10
   5   4   0   38.60    5.20
   5   4   0   38.20    8.30
  -5   4   0   37.90    6.50
   5   4   0   41.40    7.90
  -5   4   0   36.10    6.20
   5   4   0   58.99   11.60
   5   4   0   45.30    5.80
   5   4   0   32.90    6.10
  -5   4   0   32.30    6.70
  -6  -4   0  680.13   48.50
  -6  -4   0  766.22   47.10
   6  -4   0  727.23   47.70
  -6  -4   0  645.44   48.10
   6  -4   0  676.43   47.80
  -6  -4   0  763.12   48.00
   6   4   0  726.73   47.60
   6   4   0  723.63   47.00
  -6   4   0  742.13   48.40
  -6   4   0  769.12   48.50
   6   4   0  722.33   47.20
   6   4   0  735.73   48.30
   6   4   0  773.22   46.90
   6   4   0  690.93   48.40
  -6   4   0  693.13   47.20
  -6   4   0  761.82   49.10
  -7  -4   0    8.30   11.80
   7  -4   0    2.50    6.50
  -7  -4   0    9.00    6.90
  -7  -4   0    4.90    8.00
   7  -4   0   10.40    7.00
   7   4   0    4.80    6.70
  -7   4   0   -0.40   10.80
  -7   4   0    8.40   10.20
   7   4   0   -0.20    6.90
   7   4   0    6.90    7.00
  -7   4   0    4.10    7.30
   8  -4   0   99.99   15.10
  -8  -4   0  118.29   16.50
  -8  -4   0  125.49   19.50
  -8   4   0  114.49   17.20
  -8   4   0  159.68   22.80
   8   4   0  132.79   13.70
  -8   4   0   88.29   17.50
   9  -4   0   31.60   14.40
  -9  -4   0   39.90   15.30
  -9  -4   0   30.90   13.90
   9   4   0   37.60   11.40
  -9   4   0   76.29   19.20
  -9   4   0   39.10   16.00
 -10  -4   0   57.99   22.90
  10  -4   0   54.29   18.80
 -10  -4   0   55.09   19.10
 -10   4   0   55.69   22.60
  10   4   0   73.39   19.20
 -10   4   0   75.59   16.10
   0  -5   0    1.60    2.00
   0  -5   0    0.30    2.40
   0  -5   0    2.00    2.00
   0  -5   0   -0.50    2.40
   0  -5   0    1.80    3.20
   0  -5   0   -1.50    2.10
   0  -5   0    3.70    2.80
   0   5   0    1.70    2.50
   0   5   0    1.60    2.00
   0   5   0    0.50    2.10
   0   5   0    0.30    2.50
   0   5   0   -1.40    1.70
   1  -5   0 1275.77   76.29
  -1  -5   0 1006.70   76.29
  -1  -5   0 1313.97   76.39
  -1  -5   0 1286.27   75.69
  -1  -5   0 1325.87   76.39
   1  -5   0 1277.37   76.19
   1  -5   0 1121.19   76.39
   1  -5   0 1243.88   75.89
  -1  -5   0 1261.87   76.29
   1  -5   0 1206.08   76.09
   1  -5   0 1295.97   76.29
   1  -5   0 1200.08   76.29
  -1   5   0 1301.67   76.29
  -1   5   0 1155.38   76.09
   1   5   0 1191.28   76.19
  -1   5   0 1175.68   75.89
   1   5   0 1202.38   76.19
   1   5   0 1175.98   76.29
  -1   5   0 1009.80   76.29
   1   5   0 1187.58   76.29
  -1   5   0 1138.59   76.19
   1   5   0 1174.58   75.69
  -2  -5   0  102.09    6.70
   2  -5   0   94.39    8.00
   2  -5   0  112.09    7.20
   2  -5   0   98.79    7.80
  -2  -5   0   97.99    7.80
   2  -5   0  107.09    7.10
   2  -5   0  105.19    8.30
  -2  -5   0   93.59    8.00
  -2  -5   0  107.99    8.70
  -2  -5   0  105.69    8.00
   2  -5   0  109.19    7.70
   2  -5   0  109.49    8.20
  -2  -5   0  124.89    8.20
  -2  -5   0  103.99    8.40
   2  -5   0  114.89    8.40
   2   5   0   87.09    6.70
   2   5   0   97.39    8.30
  -2   5   0   93.69    7.80
  -2   5   0   98.89    7.50
   2   5   0   96.29    8.10
   2   5   0  109.09    8.00
  -2   5   0   93.09    8.30
  -2   5   0   88.29    8.00
   2   5   0   92.09    8.10
  -3  -5   0  891.11   60.39
   3  -5   0  890.01   59.79
   3  -5   0  939.71   59.79
  -3  -5   0  921.51   60.29
   3  -5   0  929.51   60.49
   3  -5   0  889.21   60.49
  -3  -5   0  921.11   59.59
  -3  -5   0 1046.10   60.99
   3  -5   0  940.61   59.79
  -3  -5   0  932.41   60.39
   3  -5   0  876.31   60.69
   3  -5   0  997.10   60.99
   3  -5   0 1061.69   60.69
  -3  -5   0  972.90   60.89
  -3  -5   0  914.81   60.29
  -3   5   0  943.21   60.49
   3   5   0  963.20   60.39
  -3   5   0  993.70   60.39
   3   5   0  998.10   60.89
  -3   5   0  929.51   60.79
  -3   5   0  911.01   60.49
   3   5   0  982.50   59.59
  -3   5   0  993.30   59.79
   3   5   0 1001.10   60.49
   3   5   0  849.81   60.79
   4  -5   0   87.49    8.60
  -4  -5   0  119.59    9.70
  -4  -5   0  103.89    9.30
   4  -5   0  100.39    9.30
   4  -5   0  108.49   11.00
   4  -5   0   82.69    9.30
  -4  -5   0   98.39    9.40
   4  -5   0  103.79    8.00
   4  -5   0  102.09    9.90
   4  -5   0   99.99    7.10
  -4  -5   0   97.19    9.00
   4   5   0   98.09    8.80
   4   5   0   98.69    7.50
  -4   5   0  103.69    8.20
   4   5   0   92.49    8.10
  -4   5   0   99.09    7.10
   4   5   0  106.49    7.80
   4   5   0  101.29    9.40
   4   5   0   92.29   10.10
   4   5   0  110.79    9.10
  -4   5   0  102.99    9.30
  -4   5   0  125.39   10.30
  -4   5   0   97.19    8.90
  -4   5   0   82.49    9.00
   5  -5   0  468.25   30.80
   5  -5   0  472.05   30.00
  -5  -5   0  435.96   29.50
  -5  -5   0  466.25   29.90
   5  -5   0  408.76   30.00
   5  -5   0  455.45   29.70
   5  -5   0  449.95   28.80
  -5  -5   0  423.56   30.30
  -5  -5   0  433.16   29.80
  -5   5   0  419.06   29.30
  -5   5   0  468.65   29.10
   5   5   0  419.56   29.50
   5   5   0  417.16   30.20
   5   5   0  434.16   28.60
   5   5   0  418.26   28.40
   5   5   0  446.06   29.80
   5   5   0  449.36   29.20
   5   5   0  422.46   31.80
  -5   5   0  420.86   29.70
  -5   5   0  426.36   30.10
   6  -5   0   58.09   10.10
   6  -5   0   65.99    8.60
  -6  -5   0   86.39   10.60
   6  -5   0   80.79    9.00
  -6  -5   0   74.29    9.90
  -6  -5   0   67.69    9.50
  -6  -5   0   65.39    8.60
   6   5   0   78.79   10.60
  -6   5   0   77.49   10.00
  -6   5   0   80.09   11.40
   6   5   0   66.49   12.30
   6   5   0   76.19    9.20
   6   5   0   64.79   10.90
  -6   5   0   59.89    9.00
   6   5   0   62.59    8.00
  -7  -5   0  273.17   21.40
   7  -5   0  264.57   19.70
  -7  -5   0  263.57   21.80
  -7  -5   0  264.97   20.30
   7  -5   0  274.17   20.10
  -7   5   0  241.78   22.10
  -7   5   0  246.88   20.60
   7   5   0  239.88   19.60
   7   5   0  246.68   20.30
  -7   5   0  264.87   23.30
  -8  -5   0  111.29   16.40
   8  -5   0   91.69   15.30
  -8  -5   0  113.09   15.70
  -8   5   0   96.69   18.10
  -8   5   0  106.29   16.50
   8   5   0  127.39   13.90
   9  -5   0  179.18   21.70
  -9  -5   0  187.38   25.60
  -9  -5   0  162.28   21.90
  -9   5   0  182.78   19.40
  10  -5   0   12.00   13.50
 -10  -5   0   -2.10   19.30
 -10  -5   0   13.60   24.70
  10   5   0   12.70   13.50
 -10   5   0   -2.40   20.00
   0  -6   0 1433.16   88.49
   0  -6   0 1423.86   87.79
   0  -6   0 1380.56   88.29
   0  -6   0 1449.65   88.29
   0  -6   0 1419.96   87.99
   0  -6   0 1278.77   88.39
   0  -6   0 1418.36   88.19
   0   6   0 1387.56   87.79
   0   6   0 1358.46   88.19
   0   6   0 1290.87   88.39
   0   6   0 1444.46   88.29
   0   6   0 1455.95   88.29
   1  -6   0  971.60   64.99
   1  -6   0  888.71   64.99
  -1  -6   0  999.00   65.09
   1  -6   0 1091.49   65.29
   1  -6   0  996.00   65.09
   1  -6   0  945.71   64.89
   1  -6   0 1015.80   64.69
   1  -6   0 1157.08   65.59
  -1  -6   0 1052.59   64.49
  -1  -6   0 1066.09   65.39
  -1  -6   0  974.60   65.19
  -1  -6   0 1060.39   65.29
  -1  -6   0 1040.10   65.29
   1   6   0 1027.90   65.29
  -1   6   0 1001.30   65.19
  -1   6   0 1060.09   65.19
  -1   6   0 1012.40   64.69
   1   6   0 1018.50   65.09
  -1   6   0 1007.50   64.99
   1   6   0 1100.39   65.59
   1   6   0  974.00   65.09
  -1   6   0  995.00   64.89
  -1   6   0 1122.49   65.49
   1   6   0 1030.50   64.49
   1   6   0 1016.20   65.09
   2  -6   0 1743.13  115.09
   2  -6   0 1837.12  114.59
   2  -6   0 1871.31  115.29
  -2  -6   0 1968.50  115.59
  -2  -6   0 1775.12  114.29
  -2  -6   0 1696.33  115.39
   2  -6   0 1766.52  114.79
  -2  -6   0 1716.13  115.09
   2  -6   0 1687.33  115.29
  -2  -6   0 1882.41  115.09
  -2  -6   0 1861.11  115.19
  -2  -6   0 1864.91  115.29
   2  -6   0 1630.44  115.09
  -2   6   0 1671.63  115.39
   2   6   0 1867.21  115.49
  -2   6   0 1863.61  114.59
  -2   6   0 1942.71  115.19
   2   6   0 2002.90  115.39
   2   6   0 1900.01  115.19
  -2   6   0 1874.91  114.89
   2   6   0 1738.83  115.09
   2   6   0 1877.71  115.39
   2   6   0 1917.51  114.29
  -2   6   0 1821.32  115.19
   3  -6   0   52.49    4.80
   3  -6   0   54.89    7.20
   3  -6   0   51.19    5.10
  -3  -6   0   48.10    5.40
  -3  -6   0   47.10    4.00
   3  -6   0   54.99    6.80
  -3  -6   0   45.50    6.90
  -3  -6   0   52.69    7.50
   3  -6   0   47.10    6.60
   3  -6   0   58.69    5.40
  -3  -6   0   43.50    7.10
   3  -6   0   43.20    6.70
  -3  -6   0   48.10    7.50
   3  -6   0   47.50    6.30
   3   6   0   47.40    5.50
  -3   6   0   57.19    6.50
   3   6   0   49.99    4.00
  -3   6   0   43.90    6.20
  -3   6   0   53.39    6.90
  -3   6   0   44.20    5.00
   3   6   0   58.09    6.10
   3   6   0   50.99    6.90
   3   6   0   56.59    7.30
   4  -6   0  254.07   16.20
  -4  -6   0  217.18   16.70
  -4  -6   0  217.68   16.60
   4  -6   0  216.78   17.30
   4  -6   0  219.78   17.80
   4  -6   0  209.88   14.80
   4  -6   0  212.88   16.60
   4  -6   0  236.48   16.70
   4  -6   0  226.38   15.10
  -4  -6   0  192.18   16.10
  -4  -6   0  222.58   16.20
   4  -6   0  220.78   14.90
  -4  -6   0  218.18   16.70
  -4   6   0  209.18   16.40
   4   6   0  217.28   14.80
   4   6   0  235.18   16.20
   4   6   0  237.28   16.80
  -4   6   0  211.18   16.10
  -4   6   0  229.08   16.10
  -4   6   0  222.48   14.80
   4   6   0  222.28   17.30
  -4   6   0  202.58   17.10
   4   6   0  236.78   17.00
   4   6   0  220.68   14.60
   5  -6   0   28.80   10.20
   5  -6   0   44.10    5.70
  -5  -6   0   39.50    7.80
   5  -6   0   31.10    8.20
  -5  -6   0   33.90    8.60
   5  -6   0   40.50   11.00
   5  -6   0   47.30    8.30
   5  -6   0   44.10    8.40
   5  -6   0   31.20    3.70
  -5  -6   0   39.90    7.20
  -5  -6   0   34.10    6.20
  -5  -6   0   38.90    6.70
   5   6   0   31.10    6.80
  -5   6   0   40.40    8.70
   5   6   0   41.90    8.10
   5   6   0   36.70    7.40
   5   6   0   43.80    9.80
  -5   6   0   32.20    7.20
  -5   6   0   35.80    6.50
   5   6   0   44.20    6.90
  -5   6   0   27.20    3.70
   5   6   0   27.20    5.80
  -5   6   0   45.00    7.30
   6  -6   0  300.07   22.80
   6  -6   0  273.67   20.90
   6  -6   0  286.47   21.70
  -6  -6   0  301.07   22.80
  -6  -6   0  312.77   23.10
  -6  -6   0  317.97   22.20
  -6  -6   0  316.77   22.30
  -6  -6   0  315.67   21.60
   6   6   0  294.37   20.30
   6   6   0  285.37   23.10
   6   6   0  282.57   22.50
  -6   6   0  308.17   23.50
   6   6   0  282.37   21.40
  -6   6   0  293.27   21.80
   6   6   0  287.87   23.80
  -6   6   0  299.57   24.10
  -7  -6   0   56.69   11.60
   7  -6   0   53.79   13.30
  -7  -6   0   65.89   11.00
   7   6   0   65.39   10.40
   7   6   0   48.00   10.20
  -7   6   0   69.99   10.50
  -7   6   0   44.00   10.10
  -7   6   0   72.29   16.20
  -8  -6   0  164.08   24.00
   8  -6   0  206.18   20.80
  -8  -6   0  223.88   21.00
  -8   6   0  193.08   23.40
   8   6   0  222.68   21.40
  -8   6   0  187.18   18.80
   9  -6   0    6.90   15.30
  -9  -6   0    1.30   14.10
  -9  -6   0    0.50   14.90
   9   6   0   10.10   15.40
  -9   6   0   15.60   17.00
  -9   6   0    4.40   18.70
 -10  -6   0    8.10   16.80
  10   6   0    6.40   19.50
 -10   6   0   20.30   23.80
 -10   6   0    7.30   17.50
   0  -7   0   -0.20    4.70
   0  -7   0   -1.60    4.90
   0  -7   0   -0.50    4.60
   0  -7   0    2.00    2.50
   0  -7   0    2.10    3.70
   0  -7   0   -2.30    5.50
   0  -7   0    0.70    4.40
   0   7   0    0.30    2.70
   0   7   0    3.20    3.10
   0   7   0   -1.50    4.00
   0   7   0    2.20    2.80
   0   7   0    0.90    3.00
  -1  -7   0 1252.07   79.09
  -1  -7   0 1222.98   78.89
   1  -7   0 1174.18   78.99
   1  -7   0 1248.18   78.69
   1  -7   0 1286.17   78.59
   1  -7   0 1348.47   79.49
  -1  -7   0 1220.58   78.99
   1  -7   0 1343.67   79.19
  -1  -7   0 1359.26   79.39
  -1  -7   0 1246.28   78.29
  -1  -7   0 1311.17   79.19
   1  -7   0 1228.18   79.09
   1  -7   0 1269.97   78.89
  -1   7   0 1211.28   78.69
  -1   7   0 1163.98   78.89
   1   7   0 1269.37   79.09
   1   7   0 1275.97   79.49
  -1   7   0 1227.88   79.09
   1   7   0 1224.88   78.99
  -1   7   0 1185.18   78.49
   1   7   0 1211.28   78.19
  -1   7   0 1242.18   78.89
   1   7   0 1201.98   78.99
   1   7   0 1263.17   78.99
  -1   7   0 1104.99   79.19
  -2  -7   0  158.88   12.10
   2  -7   0  160.48   12.10
   2  -7   0  155.08   12.20
  -2  -7   0  147.59   13.40
   2  -7   0  148.19   10.80
  -2  -7   0  155.28   12.80
  -2  -7   0  140.99   11.80
   2  -7   0  160.18   12.60
  -2  -7   0  166.78   12.10
   2  -7   0  146.59   11.30
  -2  -7   0  141.09   11.80
   2  -7   0  144.09   11.50
   2  -7   0  175.08   13.50
  -2   7   0  161.28   10.90
   2   7   0  158.78   12.10
   2   7   0  155.38   11.70
   2   7   0  158.68   11.60
   2   7   0  154.78   10.30
   2   7   0  155.98   11.70
  -2   7   0  168.48   11.70
   2   7   0  191.78   13.70
  -2   7   0  163.78   12.70
  -2   7   0  159.88   11.60
  -2   7   0  152.08   11.30
  -3  -7   0  549.74   33.30
   3  -7   0  490.25   31.70
   3  -7   0  498.35   32.40
   3  -7   0  482.85   33.10
   3  -7   0  477.15   33.40
   3  -7   0  512.65   32.30
   3  -7   0  438.06   31.20
  -3  -7   0  451.45   32.30
  -3  -7   0  482.85   32.10
   3  -7   0  504.55   31.40
   3  -7   0  481.55   32.70
  -3  -7   0  477.45   32.30
  -3  -7   0  417.36   33.80
  -3  -7   0  528.75   32.90
   3  -7   0  492.85   32.30
   3   7   0  462.75   32.90
  -3   7   0  448.66   32.60
  -3   7   0  540.75   32.90
   3   7   0  535.45   32.60
   3   7   0  489.15   30.90
  -3   7   0  492.75   32.40
   3   7   0  474.35   32.70
  -3   7   0  518.75   31.80
  -3   7   0  511.55   32.40
   3   7   0  465.45   32.20
   4  -7   0  397.66   28.40
   4  -7   0  412.06   28.70
   4  -7   0  388.56   26.20
   4  -7   0  395.86   26.10
  -4  -7   0  366.86   26.90
   4  -7   0  378.26   27.60
   4  -7   0  418.06   27.90
   4  -7   0  432.26   29.30
  -4  -7   0  403.06   27.80
  -4  -7   0  386.36   27.90
  -4  -7   0  447.56   27.60
   4  -7   0  425.76   27.50
  -4  -7   0  402.46   28.00
   4   7   0  397.06   25.70
  -4   7   0  398.76   27.40
  -4   7   0  384.06   28.30
   4   7   0  397.26   27.40
  -4   7   0  445.16   27.60
   4   7   0  392.26   27.80
  -4   7   0  414.86   26.30
   4   7   0  400.46   25.80
   4   7   0  399.86   28.00
   4   7   0  359.26   29.30
  -4   7   0  432.16   28.50
  -5  -7   0  418.06   32.20
   5  -7   0  441.66   32.10
   5  -7   0  469.35   32.20
  -5  -7   0  457.45   31.30
  -5  -7   0  449.86   31.60
  -5  -7   0  463.05   32.20
  -5   7   0  456.05   32.50
   5   7   0  490.85   31.70
   5   7   0  480.65   30.00
   5   7   0  444.66   31.60
  -5   7   0  472.25   30.00
   5   7   0  462.85   32.50
  -5   7   0  502.25   32.40
   5   7   0  478.55   30.60
  -5   7   0  493.75   31.30
  -6  -7   0   37.60   10.80
  -6  -7   0   28.40   10.90
  -6  -7   0   47.50   12.60
  -6  -7   0   43.20    9.30
   6  -7   0   33.50    9.90
  -6  -7   0   28.90    9.30
   6  -7   0   27.50   10.90
   6   7   0   40.10   12.40
   6   7   0   44.50    8.80
  -6   7   0   57.59   11.30
  -6   7   0   52.89    7.50
  -6   7   0   34.90    9.10
   6   7   0   37.50   10.70
   7  -7   0  184.98   14.70
  -7  -7   0  146.99   16.30
  -7  -7   0  143.29   19.40
  -7  -7   0  123.99   15.20
   7   7   0  127.59   14.20
  -7   7   0  118.09   14.80
  -7   7   0  154.68   15.00
  -7   7   0  152.98   15.80
   7   7   0  122.19   14.30
   8  -7   0   53.19   11.60
  -8  -7   0   83.89   15.00
  -8  -7   0   56.09   17.90
   8   7   0   71.29   15.40
  -8   7   0   65.59   17.90
  -8   7   0   56.39   16.00
   9  -7   0  191.98   23.90
  -9  -7   0  191.38   27.90
  -9  -7   0  175.78   23.80
  -9   7   0  182.68   22.60
  -9   7   0  200.88   21.40
   9   7   0  217.68   20.70
 -10  -7   0    6.90   18.00
  10  -7   0   -8.70   19.80
 -10   7   0   -4.80   23.90
 -10   7   0   -7.20   21.10
  10   7   0    6.10   14.60
   0  -8   0  625.44   39.40
   0  -8   0  594.24   39.20
   0  -8   0  611.84   39.80
   0  -8   0  636.84   39.60
   0  -8   0  624.14   38.80
   0  -8   0  639.34   39.50
   0  -8   0  562.94   39.70
   0   8   0  611.44   39.60
   0   8   0  561.14   39.10
   0   8   0  606.44   39.50
   0   8   0  596.74   39.40
   0   8   0  608.24   38.80
  -1  -8   0  336.57   25.50
  -1  -8   0  410.36   24.30
   1  -8   0  350.76   24.70
   1  -8   0  343.37   24.30
  -1  -8   0  402.86   24.40
   1  -8   0  333.27   24.20
   1  -8   0  339.87   25.20
   1  -8   0  362.66   23.70
  -1  -8   0  387.56   23.20
   1  -8   0  371.26   23.80
   1  -8   0  302.77   24.90
  -1  -8   0  352.76   24.90
  -1  -8   0  361.16   24.60
  -1  -8   0  374.96   24.80
   1  -8   0  354.36   24.00
   1   8   0  385.56   24.70
  -1   8   0  317.67   24.00
   1   8   0  404.86   24.10
  -1   8   0  373.76   24.20
  -1   8   0  348.67   23.90
   1   8   0  330.67   23.10
   1   8   0  355.16   24.20
   1   8   0  329.87   24.80
  -1   8   0  363.96   23.60
  -2  -8   0 1247.58   87.49
   2  -8   0 1368.26   86.39
  -2  -8   0 1367.56   87.09
  -2  -8   0 1357.26   86.99
   2  -8   0 1409.46   86.99
   2  -8   0 1349.86   87.09
  -2  -8   0 1365.16   87.19
  -2  -8   0 1354.76   87.49
   2  -8   0 1406.86   87.19
  -2  -8   0 1450.05   85.99
   2  -8   0 1334.97   87.19
  -2  -8   0 1438.66   87.29
   2  -8   0 1335.97   87.69
   2  -8   0 1410.16   86.89
  -2   8   0 1310.27   87.49
   2   8   0 1234.28   87.59
  -2   8   0 1397.86   87.19
   2   8   0 1337.27   87.19
   2   8   0 1436.36   87.19
  -2   8   0 1363.26   86.99
   2   8   0 1357.46   87.09
  -2   8   0 1417.76   86.89
  -2   8   0 1368.76   86.29
   2   8   0 1410.76   87.29
   2   8   0 1379.36   85.99
  -3  -8   0   21.60    7.20
   3  -8   0   42.20    7.40
   3  -8   0   33.90    4.80
  -3  -8   0   39.10    3.50
   3  -8   0   27.00    7.20
   3  -8   0   45.50    6.90
  -3  -8   0   22.60    6.40
   3  -8   0   47.00    9.40
  -3  -8   0   32.10    6.90
   3  -8   0   40.60    6.50
   3  -8   0   33.60    4.80
  -3  -8   0   49.00    7.10
   3  -8   0   35.70    5.70
   3  -8   0   50.69    7.20
  -3   8   0   50.79    7.10
   3   8   0   25.40    5.90
  -3   8   0   50.89    5.70
   3   8   0   39.70    7.30
   3   8   0   47.40    7.70
   3   8   0   40.60    3.40
   3   8   0   39.00    7.80
  -3   8   0   28.70    6.50
  -3   8   0   55.69    7.40
   4  -8   0   52.39    9.70
   4  -8   0   48.10    6.60
   4  -8   0   50.39    7.20
   4  -8   0   44.20   11.00
   4  -8   0   37.10    8.10
  -4  -8   0   43.80    7.60
  -4  -8   0   40.10    7.80
   4  -8   0   46.20   10.20
  -4  -8   0   39.70    9.70
  -4  -8   0   44.60    6.60
   4  -8   0   38.10    5.80
  -4  -8   0   36.90   10.60
   4  -8   0   46.20    5.30
   4  -8   0   34.40    8.70
  -4   8   0   58.89    8.30
  -4   8   0   36.30    7.10
  -4   8   0   46.20    8.00
   4   8   0   51.09    7.30
   4   8   0   42.20    4.10
  -4   8   0   40.80   10.10
   4   8   0   39.40    6.50
  -4   8   0   39.80    5.70
   4   8   0   63.29   10.20
   4   8   0   43.20    3.90
  -5  -8   0   56.19   11.20
  -5  -8   0   40.80   11.10
   5  -8   0   52.29    9.40
   5  -8   0   27.40    9.10
  -5  -8   0   54.29   10.90
  -5  -8   0   44.30    8.70
   5  -8   0   42.20   10.70
  -5  -8   0   31.50    8.40
  -5   8   0   31.00    6.70
   5   8   0   25.70    8.30
  -5   8   0   27.10   10.40
   5   8   0   15.70    9.10
   5   8   0   34.90   10.50
  -5   8   0   39.30    9.80
  -6  -8   0  235.88   18.70
  -6  -8   0  237.98   20.20
  -6  -8   0  250.67   19.10
  -6  -8   0  213.68   19.70
   6  -8   0  243.78   22.60
   6  -8   0  211.78   19.00
  -6  -8   0  189.98   17.90
  -6   8   0  221.58   18.50
  -6   8   0  203.48   17.70
  -6   8   0  165.78   16.20
   6   8   0  177.98   19.00
   6   8   0  212.98   17.80
  -7  -8   0   -0.80   14.50
  -7  -8   0   23.80   10.90
  -7  -8   0   14.50   11.00
   7  -8   0   13.50    9.00
   7   8   0   31.10   10.40
  -7   8   0    9.40   10.40
  -7   8   0    3.20   12.60
   7   8   0   16.40   12.20
  -7   8   0   35.70   11.60
   8  -8   0  130.69   19.50
  -8  -8   0  130.89   18.50
  -8  -8   0  121.89   18.20
  -8   8   0  113.69   17.70
  -8   8   0  155.78   21.10
  -9  -8   0   12.80   22.20
   9  -8   0  -25.90   16.50
   9   8   0    2.10   12.70
  -9   8   0   -1.10   18.30
  -9   8   0   -7.20   15.30
   0  -9   0   -2.60    5.10
   0  -9   0   -0.30    4.90
   0  -9   0    1.60    5.30
   0  -9   0    3.70    5.50
   0  -9   0    1.50    3.40
   0  -9   0   -1.20    7.80
   0  -9   0   -4.30    6.10
   0   9   0   -1.20    6.20
   0   9   0   -3.20    3.80
   0   9   0   -0.30    5.60
   0   9   0   -0.80    3.70
   0   9   0   -0.90    4.20
   1  -9   0  851.71   53.39
   1  -9   0  799.92   53.29
   1  -9   0  803.32   52.69
  -1  -9   0  842.22   54.59
   1  -9   0  785.72   52.59
  -1  -9   0  855.51   53.59
  -1  -9   0  826.12   53.69
  -1  -9   0  783.32   54.49
   1  -9   0  819.52   53.39
   1  -9   0  750.92   53.39
   1  -9   0  834.32   53.29
  -1  -9   0  846.52   52.29
  -1  -9   0  901.81   53.99
  -1  -9   0  703.23   53.69
  -1   9   0  822.82   53.19
  -1   9   0  810.22   53.49
   1   9   0  846.62   53.39
  -1   9   0  842.32   52.69
   1   9   0  838.92   53.29
   1   9   0  894.71   53.59
  -1   9   0  822.92   53.19
   1   9   0  810.22   52.19
   1   9   0  872.31   54.69
  -1   9   0  832.02   52.89
   1   9   0  785.72   52.99
   2  -9   0  150.38   11.80
   2  -9   0  165.98   11.20
  -2  -9   0  137.69   11.10
  -2  -9   0  150.88    9.70
  -2  -9   0  122.89   13.70
   2  -9   0  134.19   12.00
  -2  -9   0  157.68   13.20
   2  -9   0  132.29   12.10
  -2  -9   0  125.29   11.90
   2  -9   0  138.09   13.80
  -2  -9   0  162.08   12.50
   2  -9   0  141.49   12.80
   2  -9   0  134.99   11.40
  -2   9   0  136.89   12.90
   2   9   0  127.99   12.60
   2   9   0  134.59   14.40
  -2   9   0  135.69   10.40
   2   9   0  133.29    9.80
   2   9   0  160.78   11.60
  -2   9   0  130.29   12.40
  -2   9   0  123.89   11.30
   2   9   0  131.99   11.40
  -2   9   0  140.29   11.40
   2   9   0  172.98   12.60
   3  -9   0  242.48   19.00
  -3  -9   0  218.98   16.00
   3  -9   0  221.68   19.30
   3  -9   0  243.88   18.00
   3  -9   0  245.48   18.60
  -3  -9   0  234.68   18.80
  -3  -9   0  266.87   18.90
   3  -9   0  270.97   16.90
   3  -9   0  245.58   18.60
   3  -9   0  257.97   19.70
  -3  -9   0  280.27   20.10
   3  -9   0  257.27   19.10
   3  -9   0  239.88   17.10
  -3  -9   0  246.98   18.90
  -3  -9   0  247.58   18.50
   3   9   0  280.67   18.40
  -3   9   0  231.98   19.50
   3   9   0  237.48   21.20
   3   9   0  246.68   18.40
   3   9   0  243.88   18.20
  -3   9   0  283.27   18.20
   3   9   0  262.07   16.10
  -3   9   0  222.48   18.60
  -3   9   0  247.08   18.70
  -4  -9   0   77.59   12.50
  -4  -9   0   84.49   12.90
   4  -9   0   79.49    7.50
  -4  -9   0   82.79   12.60
   4  -9   0   78.99   12.20
  -4  -9   0   84.29    9.00
   4  -9   0   79.29   11.10
  -4  -9   0   94.09   10.60
   4  -9   0   62.79    9.50
   4  -9   0   66.09    9.40
  -4   9   0   97.59    8.90
  -4   9   0   94.99   10.20
   4   9   0  107.49   10.10
  -4   9   0  100.09   10.90
   4   9   0  104.89   12.40
   4   9   0  100.09    9.40
  -5  -9   0  315.37   23.70
   5  -9   0  288.67   27.00
  -5  -9   0  318.77   25.40
   5  -9   0  281.17   23.20
  -5  -9   0  294.27   25.60
  -5  -9   0  280.87   23.50
   5  -9   0  354.66   23.40
  -5   9   0  318.87   22.80
   5   9   0  343.37   24.00
   5   9   0  375.86   25.30
  -5   9   0  323.57   23.60
   5   9   0  315.17   24.70
  -5   9   0  332.87   25.30
   6  -9   0   10.70    9.00
  -6  -9   0   19.70    7.80
  -6  -9   0   23.40   11.70
   6  -9   0    6.10   11.90
  -6  -9   0    4.50    9.40
   6   9   0   -1.90    9.40
  -6   9   0   10.30    7.20
   6   9   0    5.80   11.00
  -6   9   0    1.60    9.60
  -7  -9   0  177.58   18.40
  -7  -9   0  165.08   17.90
   7  -9   0  166.88   19.30
   7  -9   0  150.88   16.40
  -7  -9   0  131.59   18.20
  -7   9   0  196.08   17.80
  -7   9   0  156.38   17.80
   7   9   0  128.59   19.40
   7   9   0  141.39   17.30
  -7   9   0  197.98   17.50
   8  -9   0   82.49   13.90
  -8  -9   0   55.09   15.10
  -8  -9   0   27.90   14.80
   8  -9   0   74.79   16.30
  -8   9   0   50.69   14.80
  -8   9   0   35.10   13.20
   8   9   0   55.49   13.00
  -9   9   0   73.69   27.70
  -9   9   0  127.39   22.80
   9   9   0  118.49   21.90
   0 -10   0  208.08   14.10
   0 -10   0  169.08   17.50
   0 -10   0  173.58   16.90
   0 -10   0  236.08   16.70
   0 -10   0  165.88   15.50
   0 -10   0  206.08   15.70
   0 -10   0  197.98   16.90
   0  10   0  211.98   15.00
   0  10   0  199.78   14.30
   0  10   0  213.68   15.10
   1 -10   0  296.67   22.80
   1 -10   0  328.77   22.50
  -1 -10   0  305.17   23.40
  -1 -10   0  296.87   23.00
  -1 -10   0  333.67   24.10
   1 -10   0  318.97   21.90
   1 -10   0  272.87   21.30
   1 -10   0  327.97   22.40
   1 -10   0  299.27   23.00
   1 -10   0  301.37   24.20
  -1 -10   0  325.07   22.20
   1 -10   0  283.97   22.30
  -1 -10   0  329.47   22.50
  -1 -10   0  341.27   23.30
  -1  10   0  344.77   21.30
  -1  10   0  295.17   21.80
   1  10   0  306.27   22.40
  -1  10   0  322.77   22.20
   1  10   0  299.87   21.80
   1  10   0  305.47   22.60
  -1  10   0  300.17   22.10
   1  10   0  378.66   24.30
   1  10   0  292.87   21.90
  -1  10   0  305.67   21.60
   1  10   0  327.77   20.90
   2 -10   0 1344.77   88.99
  -2 -10   0 1423.86   90.09
   2 -10   0 1335.47   90.09
   2 -10   0 1445.86   89.59
  -2 -10   0 1345.87   90.49
   2 -10   0 1282.47   90.29
  -2 -10   0 1423.06   90.09
   2 -10   0 1401.06   90.09
  -2 -10   0 1482.55   89.89
  -2 -10   0 1408.06   88.49
   2 -10   0 1252.37   90.69
   2 -10   0 1402.46   89.49
  -2 -10   0 1457.75   90.39
   2  10   0 1411.76   90.49
  -2  10   0 1482.45   89.79
  -2  10   0 1406.76   90.29
  -2  10   0 1464.55   89.59
   2  10   0 1427.76   90.09
  -2  10   0 1392.56   88.89
   2  10   0 1450.55   88.49
  -2  10   0 1360.36   89.79
   2  10   0 1416.96   90.09
   2  10   0 1530.05   90.29
   3 -10   0  151.78   13.30
  -3 -10   0  145.29   14.20
   3 -10   0  153.78   16.20
  -3 -10   0  158.68   14.30
   3 -10   0  147.29   14.10
  -3 -10   0  155.18   14.10
   3 -10   0  160.38   15.70
  -3 -10   0  145.89   15.60
   3 -10   0  176.48   14.00
   3  10   0  173.08   14.70
  -3  10   0  161.38   13.20
  -3  10   0  155.68   15.60
  -3  10   0  168.18   14.00
   3  10   0  188.18   15.00
   3  10   0  155.48   13.50
  -4 -10   0  212.08   19.40
  -4 -10   0  243.68   17.80
  -4 -10   0  238.88   17.60
   4 -10   0  225.98   18.00
   4 -10   0  221.58   18.20
  -4  10   0  209.18   17.40
   4  10   0  181.48   18.60
   4  10   0  172.88   17.60
  -4  10   0  212.88   16.20
   4  10   0  171.38   16.60
  -4  10   0  236.38   16.60
   5 -10   0   36.40    8.50
  -5 -10   0   31.90   12.70
  -5 -10   0   32.30   10.00
   5 -10   0   22.50    8.00
  -5 -10   0   22.80    9.50
  -5  10   0   35.60   12.00
   5  10   0   40.60   11.40
   5  10   0   10.80    7.30
  -5  10   0   43.40   10.30
  -6 -10   0  133.89   14.10
  -6 -10   0  168.88   16.90
   6 -10   0  174.38   18.30
   6 -10   0  168.98   15.20
  -6 -10   0  138.99   16.40
   6  10   0  148.19   16.70
   6  10   0  166.38   18.20
  -6  10   0  128.79   15.80
  -6  10   0  114.29   17.40
  -6  10   0  146.49   16.40
   7 -10   0   21.50   14.10
  -7 -10   0   20.00   12.80
  -7 -10   0   12.20   12.90
  -7 -10   0   15.20   12.70
   7 -10   0    6.40   13.90
  -7  10   0    8.80   11.30
   7  10   0    2.50   12.20
  -7  10   0   -1.30   15.80
   7  10   0   15.90   14.40
  -7  10   0    2.40   11.80
   8 -10   0  195.48   23.30
  -8 -10   0  152.08   21.10
  -8 -10   0  181.78   21.40
   8 -10   0  186.88   19.10
  -8  10   0  178.88   24.50
   8  10   0  139.69   18.70
  -8  10   0  130.59   20.20
  -9 -10   0    0.20   24.30
   9 -10   0   20.80   14.70
   9 -10   0    4.40   19.70
  -9  10   0   12.00   24.00
  -9  10   0   11.90   16.20
   9  10   0   19.10   20.00
   0 -11   0   -4.80    6.90
   0 -11   0    0.70    5.00
   0 -11   0   -8.50    7.80
   0 -11   0   -1.90    7.30
   0 -11   0    3.40    8.20
   0 -11   0   -3.70    5.90
   0 -11   0    1.20    4.40
   0  11   0    0.80    5.30
   0  11   0   -0.20    6.00
   0  11   0   -1.90    6.90
   0  11   0    2.30    6.40
   0  11   0   -0.90    5.20
   1 -11   0  322.97   22.70
  -1 -11   0  291.67   25.90
  -1 -11   0  296.57   23.30
  -1 -11   0  298.77   21.60
  -1 -11   0  312.37   20.60
  -1 -11   0  331.67   24.10
   1 -11   0  325.97   21.70
   1 -11   0  288.27   22.10
   1 -11   0  306.07   23.30
   1 -11   0  304.57   23.90
   1  11   0  300.17   21.80
   1  11   0  299.47   22.00
  -1  11   0  274.47   21.30
   1  11   0  268.37   22.50
  -1  11   0  328.37   21.90
  -1  11   0  323.47   22.40
  -1  11   0  323.57   23.50
   1  11   0  333.47   22.20
   1  11   0  290.17   20.70
  -1  11   0  325.57   22.00
   2 -11   0  168.18   14.30
   2 -11   0  151.48   14.70
   2 -11   0  146.29   14.40
  -2 -11   0  150.18   13.50
  -2 -11   0  142.49   15.00
   2 -11   0  133.29   12.30
  -2 -11   0  125.19   10.20
  -2 -11   0  160.78   14.00
   2 -11   0  128.29   12.60
  -2  11   0  164.68   13.00
   2  11   0  146.59   13.80
  -2  11   0  139.49   11.50
   2  11   0  135.59   14.70
  -2  11   0  139.99   13.90
  -2  11   0  147.39   14.70
  -2  11   0  107.19   13.60
   2  11   0  131.49   12.30
   2  11   0  143.89   13.60
  -3 -11   0  232.38   18.80
  -3 -11   0  249.78   20.00
   3 -11   0  256.97   19.70
   3 -11   0  239.38   19.70
  -3 -11   0  293.57   20.00
   3 -11   0  221.68   21.00
   3 -11   0  276.67   20.40
  -3  11   0  241.68   19.50
  -3  11   0  252.77   18.10
  -3  11   0  280.87   19.30
  -3  11   0  273.37   19.40
   3  11   0  241.98   19.00
  -3  11   0  235.38   19.50
   3  11   0  260.97   20.30
   3  11   0  226.38   19.20
   4 -11   0   19.50    9.50
  -4 -11   0   19.00    9.10
  -4 -11   0   14.50    9.40
   4 -11   0   18.30   10.00
  -4 -11   0   26.10    9.10
  -4  11   0   26.10    8.70
   4  11   0   19.90    7.60
  -4  11   0   14.10    7.60
   4  11   0   12.20   10.00
  -4  11   0   19.90    9.60
   5 -11   0  234.18   19.80
  -5 -11   0  275.97   23.80
  -5 -11   0  277.87   21.30
  -5 -11   0  256.07   21.40
   5 -11   0  262.97   22.10
   5  11   0  237.08   22.10
  -5  11   0  236.58   19.50
  -5  11   0  210.98   22.70
   5  11   0  253.37   19.80
  -6 -11   0    5.50   10.60
   6 -11   0   29.10   10.00
  -6 -11   0    9.00    8.80
   6 -11   0   13.70    9.70
  -6 -11   0   29.30   12.30
  -6  11   0    4.50   14.40
  -6  11   0   28.20   12.00
   6  11   0    8.60   12.90
   7 -11   0   52.49   15.80
  -7 -11   0   69.79   15.30
  -7 -11   0   50.59   15.10
  -7 -11   0   57.19   15.30
   7 -11   0   52.39   16.40
   7  11   0   58.49   15.20
   7  11   0   74.89   16.90
  -7  11   0   46.00   18.70
  -7  11   0   52.59   14.80
   8 -11   0   45.50   18.30
   8 -11   0   67.29   19.50
  -8 -11   0   63.09   17.80
   8  11   0   49.30   18.80
  -8  11   0   50.09   21.90
  -8  11   0   55.79   20.40
   0 -12   0  300.07   22.90
   0 -12   0  313.57   21.10
   0 -12   0  316.27   23.70
   0 -12   0  315.67   22.70
   0  12   0  274.17   21.60
   0  12   0  250.97   22.60
   0  12   0  306.27   21.60
   0  12   0  310.57   21.50
  -1 -12   0   45.60    6.30
   1 -12   0   23.70    8.90
  -1 -12   0   41.30    9.10
   1 -12   0   45.70    7.40
   1 -12   0   30.80   10.70
  -1 -12   0   43.60    8.70
   1  12   0   42.70    9.50
  -1  12   0   35.90    6.50
   1  12   0   26.10    8.10
  -1  12   0   31.00    8.40
  -1  12   0   28.70    7.40
  -1  12   0   19.10    8.60
   1  12   0   20.60    7.00
   1  12   0   45.90    8.40
   2 -12   0  293.07   23.30
  -2 -12   0  266.57   22.00
   2 -12   0  293.07   22.60
  -2 -12   0  275.87   22.00
   2 -12   0  313.77   21.40
   2 -12   0  322.67   21.60
  -2 -12   0  274.57   22.30
   2 -12   0  316.27   21.70
  -2  12   0  309.97   21.70
  -2  12   0  280.77   23.20
   2  12   0  290.37   22.10
   2  12   0  280.47   22.50
  -2  12   0  264.87   20.10
   2  12   0  310.77   22.60
   2  12   0  223.18   24.10
  -2  12   0  302.47   22.70
  -2  12   0  271.57   22.40
   3 -12   0  176.78   16.10
   3 -12   0  204.28   17.10
   3 -12   0  191.98   17.80
  -3 -12   0  171.18   19.10
  -3 -12   0  231.48   17.50
  -3 -12   0  177.18   15.90
  -3  12   0  173.38   17.70
  -3  12   0  192.58   18.80
   3  12   0  187.18   17.60
  -3  12   0  179.88   16.10
   3  12   0  197.38   17.90
   4 -12   0  281.47   23.80
  -4 -12   0  268.97   23.80
  -4 -12   0  294.87   22.50
  -4  12   0  317.77   22.90
   4  12   0  301.87   24.40
  -4  12   0  326.67   22.30
   4  12   0  305.87   24.60
   5 -12   0   14.70   11.90
  -5 -12   0   47.90   12.30
  -5 -12   0   14.80   11.40
   5 -12   0   19.20    9.40
  -5 -12   0   31.90   11.80
  -5  12   0   36.30   14.20
   5  12   0   25.00   12.80
  -5  12   0   17.10   11.90
   5  12   0   14.50   12.10
   6 -12   0  112.59   15.20
  -6 -12   0  113.49   20.60
   6 -12   0  109.09   17.80
  -6 -12   0   81.89   16.20
  -6 -12   0  121.69   17.80
  -6  12   0  131.99   17.60
   6  12   0  117.69   19.10
  -6  12   0  120.79   20.40
   6  12   0  145.39   15.00
   7 -12   0   16.70   16.60
  -7 -12   0   25.50   19.60
   7 -12   0   23.40   12.50
  -7 -12   0   12.30   15.10
  -7 -12   0   -4.40   15.40
   7  12   0    5.60   16.00
   7  12   0   12.20   15.50
  -7  12   0    6.60   13.90
  -7  12   0   18.00   14.80
   8 -12   0   53.69   20.30
  -8 -12   0   42.00   18.50
   8 -12   0   42.40   15.50
  -8  12   0   75.39   18.40
   8  12   0   29.40   20.00
   0 -13   0    4.00   10.80
   0 -13   0   -1.20    9.00
   0 -13   0   -0.90    6.70
   0  13   0    4.00    6.90
   0  13   0    5.40    6.70
   0  13   0   -0.50    6.70
  -1 -13   0  164.68   15.80
   1 -13   0  119.99   15.70
   1 -13   0  172.28   14.00
   1 -13   0  137.79   17.10
  -1 -13   0  111.09   16.90
  -1  13   0  138.09   16.10
  -1  13   0  170.78   14.20
  -1  13   0  166.88   15.00
   1  13   0  142.09   14.50
   1  13   0  184.18   14.50
   1  13   0  167.18   14.40
  -1  13   0  201.08   14.40
   2 -13   0  132.89   12.50
  -2 -13   0  137.19   14.40
   2 -13   0  103.89   14.20
   2 -13   0   96.09   14.30
  -2 -13   0  100.29   15.60
   2 -13   0   98.69   12.40
  -2 -13   0  111.39   13.70
   2  13   0  102.29   13.00
  -2  13   0   97.79   14.40
  -2  13   0  109.39   15.00
  -2  13   0  102.29   12.70
   2  13   0  123.09   12.00
  -2  13   0   78.69   10.70
   2  13   0   78.19   11.50
   3 -13   0  466.55   32.10
  -3 -13   0  438.66   33.70
  -3 -13   0  454.65   33.30
  -3 -13   0  507.75   32.90
   3 -13   0  465.25   34.90
   3 -13   0  439.46   35.20
  -3  13   0  521.25   32.80
  -3  13   0  533.95   34.20
  -3  13   0  420.66   34.90
   3  13   0  449.16   34.40
   3  13   0  421.56   32.50
  -4 -13   0   26.30   11.10
   4 -13   0   42.90    9.50
  -4 -13   0   39.60   11.90
   4 -13   0   45.60    9.70
  -4  13   0   37.60   11.00
  -4  13   0   38.50   11.10
  -4  13   0   27.50    9.50
   4  13   0   36.10   12.50
   4  13   0   51.09   12.80
   5 -13   0  127.39   18.30
  -5 -13   0   83.19   15.60
  -5 -13   0   95.39   19.20
  -5 -13   0  108.89   16.60
   5 -13   0   93.79   15.90
  -5  13   0  108.29   15.20
   5  13   0  117.29   14.10
   5  13   0   94.19   14.10
  -5  13   0  105.69   13.90
  -6 -13   0   30.80   14.90
  -6 -13   0   67.69   16.00
  -6 -13   0   54.79   20.10
   6 -13   0   64.89   13.10
   6 -13   0   69.09   13.60
   6  13   0   99.89   14.10
   6  13   0   54.39   17.10
  -6  13   0   61.29   14.90
  -7 -13   0  100.29   18.80
   7 -13   0   87.59   16.60
   7 -13   0  121.29   17.80
  -7 -13   0  109.09   23.80
   7  13   0  122.39   21.10
  -7  13   0  109.69   19.70
   7  13   0  101.29   19.70
  -7  13   0  107.39   23.20
   8 -13   0   19.90   21.80
  -8 -13   0   19.90   25.60
   8 -13   0    6.60   20.70
   8  13   0    5.30   21.00
  -8  13   0   17.40   24.50
   0 -14   0  269.57   21.80
   0  14   0  279.27   23.40
   0  14   0  305.67   21.80
   1 -14   0   61.39   10.50
  -1 -14   0   67.39   14.60
  -1 -14   0   44.70    9.70
   1 -14   0   80.79   14.70
   1 -14   0   42.20   12.10
  -1  14   0   70.39   13.10
  -1  14   0   66.09   10.00
   1  14   0   63.89   10.70
   1  14   0   43.80   14.00
  -2 -14   0  237.78   19.00
   2 -14   0  206.98   19.40
   2 -14   0  224.58   22.50
  -2 -14   0  231.88   22.50
   2 -14   0  222.88   18.90
  -2 -14   0  227.08   20.40
  -2  14   0  208.48   21.00
   2  14   0  226.38   18.20
   2  14   0  210.18   18.80
  -2  14   0  220.58   19.90
   2  14   0  246.58   19.10
   3 -14   0   43.90   13.20
  -3 -14   0   70.39   13.00
  -3 -14   0   80.09   11.60
   3 -14   0   63.79   12.10
   3 -14   0   53.29   12.10
  -3 -14   0   63.39   13.00
   3  14   0   58.49   13.60
  -3  14   0   50.59   11.90
   3  14   0   72.19   11.10
  -3  14   0   47.20   11.90
  -3  14   0   66.29   13.90
   4 -14   0  241.48   19.70
  -4 -14   0  220.38   19.90
  -4 -14   0  230.68   19.80
  -4 -14   0  212.88   24.70
   4 -14   0  233.88   22.90
  -4  14   0  239.78   24.30
   4  14   0  216.68   22.50
  -4  14   0  270.17   23.10
   4  14   0  217.78   20.10
  -5 -14   0   -9.90   12.20
  -5 -14   0    0.20   10.40
  -5 -14   0    2.50   13.50
   5 -14   0   -2.40   14.20
   5 -14   0   10.80   10.60
   5  14   0   -3.90   10.50
  -5  14   0   -2.80   16.50
   5  14   0   -2.80   14.40
  -5  14   0   -6.90   14.00
  -6 -14   0   92.39   28.20
  -6 -14   0  120.59   19.40
   6 -14   0  131.69   21.30
   6 -14   0  135.99   17.30
  -6 -14   0  118.79   19.60
   6  14   0   99.29   20.10
  -6  14   0   95.19   22.00
  -6  14   0   93.69   19.50
   6  14   0   97.49   19.60
   7 -14   0   12.30   20.20
  -7 -14   0    5.90   18.50
  -7 -14   0    8.30   16.70
  -7  14   0   10.20   22.00
   7  14   0  -11.60   18.60
   7  14   0   -3.80   13.50
  -7  14   0    8.80   18.10
   0 -15   0    5.20   14.20
   0 -15   0   -2.80    9.30
   0  15   0    8.10   11.50
   0  15   0    3.00    8.70
   0  15   0    0.20   11.90
  -1 -15   0  135.29   18.50
   1 -15   0  114.69   16.40
   1 -15   0  132.69   18.60
  -1 -15   0  115.29   14.90
  -1  15   0   98.29   17.90
  -1  15   0  118.59   16.90
   1  15   0  101.59   13.60
   1  15   0  115.99   13.70
   1  15   0  102.99   14.30
   2 -15   0   -0.90   10.30
  -2 -15   0   -2.60   12.40
   2 -15   0    1.70    9.90
  -2 -15   0   12.80   14.90
  -2 -15   0   -7.20   13.00
   2 -15   0   -3.60   12.40
  -2  15   0   38.90   11.90
  -2  15   0   -0.70   12.60
   2  15   0   -0.10   12.70
   2  15   0    4.50   12.70
   2  15   0    7.10   11.00
  -3 -15   0  119.39   16.70
   3 -15   0  143.99   15.50
   3 -15   0  131.69   16.80
  -3 -15   0  103.29   16.90
   3 -15   0  135.49   20.00
  -3 -15   0  125.89   15.10
  -3  15   0  122.79   16.50
  -3  15   0  110.59   19.50
   3  15   0  120.89   15.20
  -3  15   0   99.09   17.30
   3  15   0  114.09   17.20
   4 -15   0    9.80   12.10
  -4 -15   0   20.00   13.90
  -4 -15   0   12.80   17.90
   4 -15   0   28.00   13.70
  -4 -15   0   -0.30   10.70
   4 -15   0   15.40   11.20
   4  15   0   -2.60   14.70
   4  15   0   24.00   11.20
  -4  15   0   19.00   12.70
  -4  15   0   24.70   15.40
   5 -15   0   13.80   12.40
   5 -15   0   16.60   16.00
  -5 -15   0   14.70   12.00
  -5 -15   0   42.60   20.00
  -5 -15   0   24.00   15.50
   5  15   0   27.20   12.10
   5  15   0   15.40   16.90
  -5  15   0   45.30   14.90
  -5  15   0   24.90   16.90
   6 -15   0   24.20   14.20
   6 -15   0   50.29   16.70
  -6 -15   0   44.40   26.40
  -6 -15   0   31.30   14.30
  -6  15   0   42.40   19.20
   6  15   0   26.60   14.50
   6  15   0   16.40   18.70
  -6  15   0   31.40   16.50
   0 -16   0  321.87   30.20
   0 -16   0  354.46   28.60
   0  16   0  332.17   26.60
   0  16   0  355.16   26.70
   1 -16   0   31.00   14.30
  -1 -16   0   12.70   16.30
   1 -16   0   29.30   12.60
  -1 -16   0   31.90   13.70
   1  16   0   35.30   14.50
   1  16   0   13.30   10.70
  -1  16   0   21.50   10.80
  -1  16   0   67.09   14.40
   1  16   0   38.50   13.20
  -2 -16   0   74.19   16.30
  -2 -16   0   77.89   14.80
   2 -16   0   43.00   15.40
   2 -16   0   67.59   18.20
  -2  16   0   88.09   16.80
   2  16   0   70.19   16.20
   2  16   0   61.29   14.50
  -2  16   0   71.69   12.30
   2  16   0   60.09   12.50
  -3 -16   0    3.30   14.40
  -3 -16   0   12.40   13.50
   3 -16   0    5.60   13.20
   3 -16   0   16.20   17.30
  -3 -16   0   23.10   15.40
   3 -16   0   26.30   11.70
   3  16   0    2.40   13.50
  -3  16   0    7.10   11.60
  -3  16   0   14.50   13.10
   3  16   0   11.90   15.50
  -4 -16   0  153.98   23.90
  -4 -16   0   99.29   18.70
   4 -16   0  114.19   22.00
   4 -16   0  139.79   20.30
   4 -16   0  117.19   16.70
  -4 -16   0  118.49   16.70
  -4  16   0   95.09   21.90
   4  16   0   77.79   16.90
   4  16   0   95.49   19.60
  -4  16   0  148.69   21.00
  -5 -16   0    7.70   21.90
   5 -16   0  -15.60   17.20
  -5 -16   0   -8.20   17.30
   5 -16   0   -1.90   18.20
   5  16   0    4.30   12.80
   5  16   0    4.30   13.20
  -5  16   0   12.00   20.80
  -5  16   0    2.40   18.50
  -6 -16   0   27.40   26.20
  -6 -16   0   27.30   20.80
   6  16   0   39.80   21.10
   6  16   0   44.60   21.20
  -6  16   0   24.90   21.10
  -6  16   0   19.40   23.70
   0 -17   0   -1.40   12.70
   0 -17   0   -1.50   14.90
   0  17   0   -4.30   10.90
   0  17   0    4.20   15.30
  -1 -17   0   47.40   12.80
   1 -17   0  101.39   16.80
  -1 -17   0   35.50   14.80
  -1 -17   0   71.09   16.70
   1 -17   0   51.79   17.00
   1  17   0   71.69   17.60
  -1  17   0   68.69   13.60
  -1  17   0   87.39   13.80
   1  17   0   67.69   13.60
   2 -17   0    4.90   16.00
  -2 -17   0   14.60   12.40
  -2 -17   0   26.70   15.70
  -2 -17   0   12.80   14.30
   2 -17   0   -0.50   18.20
  -2  17   0   20.90   15.70
   2  17   0   21.50   12.50
  -2  17   0   10.60   12.20
   2  17   0   21.60   13.90
   2  17   0    4.80   16.30
  -3 -17   0  209.18   27.50
   3 -17   0  218.48   24.70
   3 -17   0  221.48   21.80
  -3 -17   0  210.38   24.60
  -3 -17   0  157.58   19.50
   3  17   0  175.78   22.80
  -3  17   0  139.19   23.30
   3  17   0  168.38   20.10
  -3  17   0  146.89   22.20
  -4 -17   0   15.10   18.10
   4 -17   0   17.20   23.40
  -4 -17   0   31.30   14.20
   4 -17   0   46.60   19.50
   4 -17   0   27.30   17.70
   4  17   0   14.10   12.90
  -4  17   0    1.10   20.80
   4  17   0   17.80   14.20
  -4  17   0   29.50   19.80
   5 -17   0  -22.10   20.20
   5 -17   0   13.60   23.20
  -5 -17   0   21.60   20.20
  -5 -17   0   21.80   24.70
   5 -17   0   21.90   20.10
  -5  17   0    1.00   21.20
   5  17   0   23.80   20.90
   5  17   0    8.40   14.20
  -5  17   0    9.90   23.30
   0 -18   0  171.48   25.40
   0 -18   0  119.29   17.90
   0  18   0  122.79   21.30
   0  18   0  109.59   21.10
  -1 -18   0   48.40   17.90
  -1 -18   0   14.30   21.00
   1 -18   0   20.90   18.00
  -1 -18   0   32.00   18.30
   1 -18   0   15.20   15.70
  -1  18   0   44.20   18.60
  -1  18   0   30.60   17.80
   1  18   0   50.79   18.70
   1  18   0   14.00   18.10
   2 -18   0   16.30   21.20
  -2 -18   0   49.00   22.80
  -2 -18   0   63.79   19.90
  -2 -18   0   40.20   18.40
   2 -18   0   33.70   19.30
   2  18   0   60.09   20.30
  -2  18   0   18.60   14.70
  -2  18   0   46.70   18.50
   2  18   0   44.30   19.20
  -3 -18   0    1.60   14.20
  -3 -18   0   11.60   18.60
   3 -18   0   39.00   17.00
   3 -18   0    3.00   21.60
  -3 -18   0    7.90   23.30
   3  18   0   35.90   15.50
   3  18   0   18.80   16.90
   4 -18   0  103.39   20.70
  -4 -18   0   94.59   27.90
  -4 -18   0   91.09   23.20
   4 -18   0  106.29   23.80
  -4  18   0   85.69   24.20
   4  18   0  128.99   24.30
   4  18   0   97.29   21.80
   0 -19   0   -6.40   14.20
   0 -19   0    3.50   22.60
   0  19   0   -5.10   14.70
   0  19   0  -15.90   14.10
  -1 -19   0   83.49   19.50
  -1 -19   0   51.49   16.30
   1 -19   0   32.40   23.40
   1 -19   0   35.80   16.00
  -1 -19   0   43.80   15.60
   1  19   0   76.39   17.20
  -1  19   0   39.80   21.00
   1  19   0   53.09   16.20
  -1  19   0   21.70   20.60
  -2 -19   0    4.80   17.80
   2 -19   0    3.60   23.30
   2 -19   0  -13.40   20.60
  -2 -19   0  -10.00   18.90
  -2 -19   0    6.40   15.30
   2  19   0    0.70   15.10
  -2  19   0   14.50   19.60
   2  19   0    5.10   15.50
  -2  19   0   -7.30   15.20
 -10   0   1   26.20   18.70
  10   0  -1   27.10   16.00
 -10   0   1   49.30   16.40
  10   0  -1   17.00   16.30
  -9   0   1  242.38   25.10
   9   0  -1  256.87   23.60
   9   0  -1  256.67   22.90
  -8   0   1   61.99   13.60
   8   0  -1   82.29   12.60
  -8   0   1   95.79   16.10
   8   0  -1   49.40    9.40
  -7   0   1  153.98   12.90
   7   0  -1  132.99   14.70
  -7   0   1  139.79   15.70
  -7   0   1  162.18   15.00
   7   0  -1  167.28   13.00
  -6   0   1  312.57   20.10
   6   0  -1  301.27   22.90
   6   0  -1  334.27   21.50
   6   0  -1  328.27   22.10
   6   0  -1  293.07   22.30
   6   0  -1  297.57   20.00
  -6   0   1  312.77   20.90
   6   0  -1  290.17   25.00
   6   0  -1  295.97   21.40
  -6   0   1  342.87   23.10
  -6   0   1  301.17   22.70
  -5   0   1    3.30    2.60
   5   0  -1    5.60    4.90
   5   0  -1    1.40    7.70
  -5   0   1    3.90    4.40
  -5   0   1    9.10    3.90
   5   0  -1    1.90    2.20
  -5   0   1   -0.70    5.60
   5   0  -1    1.70    6.20
   5   0  -1    3.10    5.40
   5   0  -1    5.10    4.20
   5   0  -1    3.10    5.60
  -5   0   1    1.30    4.70
   4   0  -1  512.35   33.70
   4   0  -1  472.05   33.80
   4   0  -1  518.95   34.50
   4   0  -1  538.75   33.40
   4   0  -1  529.95   34.00
   4   0  -1  479.85   34.60
  -4   0   1  521.65   33.10
   4   0  -1  555.94   33.10
  -4   0   1  542.35   34.70
  -4   0   1  511.85   33.30
  -4   0   1  543.65   33.90
  -4   0   1  510.15   34.30
  -4   0   1  539.35   34.40
  -3   0   1 2316.57  145.49
  -3   0   1 2335.17  145.09
  -3   0   1 2249.18  145.89
   3   0  -1 2345.47  145.69
  -3   0   1 2434.76  145.79
   3   0  -1 2377.56  145.89
   3   0  -1 2144.79  145.69
  -3   0   1 2319.67  145.09
   3   0  -1 2330.77  145.49
  -3   0   1 2274.87  145.69
   3   0  -1 2312.57  145.09
   3   0  -1 2333.37  144.99
   2   0  -1  699.43   48.00
  -2   0   1  798.22   47.80
  -2   0   1  741.23   47.40
   2   0  -1  746.93   47.90
  -2   0   1  726.83   48.00
   2   0  -1  755.42   47.40
   2   0  -1  720.93   47.90
   2   0  -1  751.72   47.80
   2   0  -1  753.22   47.50
  -2   0   1  756.92   48.00
  -2   0   1  777.92   47.50
  -2   0   1  832.02   48.00
  -1   0   1  895.91   57.89
  -1   0   1  865.41   57.89
   1   0  -1  983.00   57.99
  -1   0   1  983.90   57.99
  -1   0   1  876.21   57.89
  -1   0  -1 8819.42  546.25
  -1   0  -1 8720.43  546.35
   1   0   1 9999.00  546.25
   1   0   1 7398.06  546.45
  -2   0  -1    6.40    2.00
   2   0   1    5.70    3.00
   2   0   1    4.40    1.80
   2   0   1    3.30    1.90
   2   0   1    8.00    2.10
  -2   0  -1    6.00    1.50
  -2   0  -1    6.10    2.50
   2   0   1    6.70    2.00
  -2   0  -1    5.10    1.80
  -2   0  -1    5.90    2.30
  -2   0  -1    3.50    1.50
  -2   0  -1    3.70    1.90
  -3   0  -1  169.98   12.00
  -3   0  -1  183.58   12.40
  -3   0  -1  169.48   12.10
   3   0   1  180.08   12.10
  -3   0  -1  181.68   11.50
   3   0   1  160.98   12.30
   3   0   1  204.98   13.30
  -3   0  -1  178.98   12.30
  -3   0  -1  157.58   12.40
  -3   0  -1  162.78   11.50
   4   0   1   46.10    5.60
  -4   0  -1   55.79    6.90
  -4   0  -1   56.59    4.60
   4   0   1   62.99    8.60
  -4   0  -1   56.89    6.20
  -4   0  -1   46.00    6.10
   4   0   1   47.30    5.90
   4   0   1   44.50    5.70
   4   0   1   57.99    6.70
  -4   0  -1   59.49    6.30
  -4   0  -1   52.09    4.60
  -4   0  -1   58.29    6.50
  -5   0  -1  201.98   13.70
  -5   0  -1  214.28   16.10
   5   0   1  208.78   15.00
   5   0   1  190.68   15.10
  -5   0  -1  193.88   15.30
  -5   0  -1  201.08   15.40
  -5   0  -1  235.98   16.10
  -5   0  -1  190.78   13.80
   5   0   1  198.98   15.90
   5   0   1  225.68   15.60
   5   0   1  200.28   15.80
  -5   0  -1  221.18   14.90
   6   0   1   56.39    8.80
   6   0   1   49.30    9.10
   6   0   1   39.90    7.00
  -6   0  -1   38.20    5.00
   6   0   1   38.40   10.90
  -6   0  -1   37.50    7.90
   6   0   1   34.80    9.70
   6   0   1   37.60    7.30
  -6   0  -1   30.00   10.10
  -6   0  -1   37.80    4.80
  -6   0  -1   47.00    6.80
  -6   0  -1   42.90    7.60
   7   0   1  781.82   52.19
   7   0   1  768.52   51.69
  -7   0  -1  759.82   51.59
  -7   0  -1  771.02   52.79
   7   0   1  726.03   51.39
  -7   0  -1  843.12   52.19
   7   0   1  846.02   51.59
   7   0   1  784.82   52.99
  -8   0  -1   -2.80   13.90
  -8   0  -1    6.50    7.90
  -8   0  -1   -3.10   10.40
   8   0   1    7.00    9.80
   8   0   1    3.90    9.50
  -9   0  -1  100.59   19.60
   9   0   1   84.79   14.50
  -9   0  -1   70.49   14.90
 -10   0  -1   22.30   17.20
 -10   0  -1   10.50   21.20
 -10  -1   1  235.18   27.70
  10  -1  -1  218.28   24.80
 -10  -1   1  255.37   29.90
 -10   1   1  251.27   30.30
 -10   1   1  202.28   23.00
  -9  -1   1  143.79   18.70
   9  -1  -1  133.59   18.30
  -9  -1   1  161.18   21.10
   9  -1  -1  139.89   18.30
  -9   1   1  159.28   17.40
   9   1  -1  180.28   19.50
  -8  -1   1   39.50    9.90
   8  -1  -1   54.09   11.50
   8  -1  -1   40.80    8.80
  -8  -1   1   38.40   14.20
  -8   1   1   41.70   14.30
   8   1  -1   39.70   10.70
   8   1  -1   48.10   12.00
  -7  -1   1   19.10    8.60
   7  -1  -1   45.30    9.20
  -7  -1   1   40.60    7.00
  -7  -1   1   26.00    7.80
   7   1  -1   32.70    8.40
  -7   1   1   22.00   11.10
   7   1  -1   34.20    9.50
   7   1  -1   32.00   11.10
  -7   1   1   28.20    7.00
  -7   1   1   37.00   10.60
   6  -1  -1  555.34   35.20
   6  -1  -1  500.75   34.50
  -6  -1   1  492.15   32.50
  -6  -1   1  515.55   34.00
   6  -1  -1  492.65   33.30
   6  -1  -1  508.35   34.10
  -6  -1   1  517.85   34.90
  -6  -1   1  523.55   31.90
   6  -1  -1  494.85   32.70
   6  -1  -1  499.25   33.40
   6   1  -1  471.45   31.70
   6   1  -1  496.15   33.30
   6   1  -1  460.35   35.50
  -6   1   1  496.35   32.50
  -6   1   1  470.65   34.50
   6   1  -1  494.05   32.60
   6   1  -1  483.45   34.80
   6   1  -1  462.35   33.60
   6   1  -1  467.15   32.90
   5  -1  -1  928.61   56.29
   5  -1  -1  896.91   54.89
  -5  -1   1  911.91   56.49
   5  -1  -1  818.82   55.29
   5  -1  -1  878.61   55.89
  -5  -1   1  857.21   55.59
  -5  -1   1  864.51   55.79
   5  -1  -1  870.11   53.99
   5  -1  -1  840.02   55.29
   5  -1  -1  865.51   55.39
  -5  -1   1  895.31   55.29
  -5  -1   1  900.41   54.59
  -5  -1   1  883.11   54.89
   5   1  -1  879.11   54.49
   5   1  -1  858.91   54.79
  -5   1   1  817.22   53.99
   5   1  -1  869.31   55.49
   5   1  -1  764.32   56.39
  -5   1   1  856.71   54.79
  -5   1   1  851.61   55.79
  -5   1   1  863.01   55.99
   5   1  -1  846.32   55.19
  -5   1   1  818.02   55.59
   5   1  -1  848.42   55.69
   5   1  -1  825.02   55.49
   4  -1  -1  673.43   44.00
   4  -1  -1  688.43   45.10
  -4  -1   1  635.44   44.70
   4  -1  -1  653.03   44.50
   4  -1  -1  697.93   44.60
  -4  -1   1  655.43   44.30
  -4  -1   1  625.14   43.90
  -4  -1   1  670.03   45.20
   4  -1  -1  767.72   45.20
   4  -1  -1  648.74   44.60
   4  -1  -1  656.63   43.50
  -4  -1   1  663.73   44.00
  -4   1   1  716.93   44.80
   4   1  -1  718.03   45.40
   4   1  -1  744.23   44.60
  -4   1   1  707.73   45.00
   4   1  -1  721.93   43.90
  -4   1   1  681.73   44.60
  -4   1   1  763.02   44.90
  -4   1   1  691.63   43.50
   4   1  -1  731.73   44.00
   4   1  -1  697.33   44.80
  -4   1   1  712.23   44.00
   4   1  -1  692.33   45.20
   3  -1  -1  461.35   32.00
  -3  -1   1  440.36   32.00
   3  -1  -1  480.85   31.90
  -3  -1   1  495.85   31.40
   3  -1  -1  471.65   31.10
  -3  -1   1  452.95   31.70
  -3  -1   1  489.95   32.10
   3  -1  -1  464.25   32.10
   3  -1  -1  464.65   31.40
  -3  -1   1  471.35   31.40
  -3  -1   1  446.86   31.90
   3  -1  -1  508.25   31.90
  -3   1   1  525.35   31.20
   3   1  -1  509.05   32.20
  -3   1   1  527.45   31.40
   3   1  -1  511.35   31.40
  -3   1   1  549.05   32.10
  -3   1   1  530.85   32.10
  -3   1   1  485.65   32.10
   3   1  -1  515.75   32.10
   3   1  -1  515.35   31.80
   3   1  -1  466.05   31.90
   3   1  -1  502.85   31.40
  -3   1   1  557.94   31.90
  -2  -1   1 1636.34  117.29
  -2  -1   1 1985.90  117.39
   2  -1  -1 1814.62  116.89
   2  -1  -1 1871.81  117.29
  -2  -1   1 1904.71  117.09
   2  -1  -1 1806.92  117.39
   2  -1  -1 1904.21  116.89
  -2  -1   1 1785.12  116.89
  -2  -1   1 1881.21  117.39
  -2  -1   1 1835.22  117.19
   2  -1  -1 1635.64  117.29
   2  -1  -1 1917.11  117.29
  -2   1   1 1952.50  117.39
  -2   1   1 1752.52  117.19
  -2   1   1 1889.71  117.39
  -2   1   1 1889.81  116.89
   2   1  -1 1958.60  116.89
   2   1  -1 1916.71  117.49
  -2   1   1 1929.31  116.89
  -2   1   1 1934.21  117.29
   2   1  -1 1943.21  117.09
   2   1  -1 1888.61  117.39
   2   1  -1 1871.11  117.19
  -1  -1   1  597.04   37.20
  -1  -1   1  615.64   37.20
   1  -1  -1  593.64   37.20
   1  -1  -1  568.84   37.20
   1  -1  -1  632.54   37.30
   1  -1  -1  578.54   37.20
  -1  -1   1  587.34   36.90
   1  -1  -1  537.95   37.20
   1  -1  -1  608.44   37.00
  -1  -1   1  574.74   37.10
  -1  -1   1  648.04   37.30
   1   1  -1  563.44   37.20
   1   1  -1  581.64   36.90
  -1   1   1  591.54   37.10
   1   1  -1  616.54   37.20
  -1   1   1  532.55   37.20
  -1   1   1  570.64   37.20
   1   1  -1  586.84   37.20
  -1   1   1  528.45   37.20
  -1   1   1  613.24   37.30
   1   1  -1  622.44   37.30
  -1   1   1  593.34   37.00
   1  -1   1 1370.76   82.69
  -1  -1  -1 1398.66   82.99
  -1  -1  -1 1353.46   82.89
  -1  -1  -1 1339.57   82.99
  -1  -1  -1 1436.26   82.89
   1  -1   1 1372.66   82.89
  -1  -1  -1 1179.08   82.99
   1  -1   1 1369.96   82.89
   1  -1   1 1305.27   82.79
  -1  -1  -1 1224.78   82.69
  -1  -1  -1 1377.36   82.79
   1  -1   1 1344.57   82.99
  -1   1  -1 1336.97   82.89
   1   1   1 1312.77   82.69
  -1   1  -1 1318.87   82.79
  -1   1  -1 1296.57   82.69
  -1   1  -1 1339.77   82.99
   1   1   1 1308.47   82.99
   1   1   1 1290.37   82.69
   1   1   1 1279.17   82.99
   1   1   1 1273.87   82.89
  -1   1  -1 1374.26   82.99
  -1   1  -1 1153.18   82.89
   2  -1   1  160.48    9.80
   2  -1   1  164.88    9.60
  -2  -1  -1  165.08    9.60
   2   1   1  128.29    9.20
   2   1   1  126.39   10.00
  -2   1  -1  133.29    9.70
   2   1   1  125.89    9.60
  -2   1  -1  134.59    9.30
  -2   1  -1  135.19    9.50
  -2   1  -1  123.69    9.10
  -2   1  -1  126.69    9.40
  -3  -1  -1   88.79    6.80
   3  -1   1   84.39    8.10
   3  -1   1   90.79    7.40
   3  -1   1   94.79    6.60
   3  -1   1   96.59    6.70
   3  -1   1   86.79    7.20
  -3  -1  -1   97.89    6.70
  -3  -1  -1   78.49    7.30
  -3  -1  -1   93.09    7.10
  -3  -1  -1   86.69    6.50
   3   1   1   78.79    6.40
   3   1   1   82.29    6.90
  -3   1  -1   83.49    6.00
  -3   1  -1   82.49    6.70
   3   1   1   91.99    8.30
  -3   1  -1   73.99    7.00
  -3   1  -1   89.99    7.10
   3   1   1   96.69    7.50
  -3   1  -1   88.09    6.10
   3   1   1   78.79    7.00
   3   1   1   73.89    6.30
  -3   1  -1   84.19    7.10
  -3   1  -1   96.39    7.40
  -4  -1  -1 1155.58   70.99
  -4  -1  -1 1124.29   70.29
   4  -1   1 1133.09   70.89
  -4  -1  -1 1130.39   70.59
  -4  -1  -1 1103.79   70.79
   4  -1   1 1115.09   71.49
  -4  -1  -1 1091.89   71.49
  -4  -1  -1 1263.27   71.09
   4  -1   1 1145.39   70.69
   4  -1   1 1144.99   70.99
   4  -1   1 1140.89   70.79
  -4   1  -1 1081.99   70.79
   4   1   1 1071.29   70.29
   4   1   1 1063.49   70.49
  -4   1  -1 1063.19   71.49
   4   1   1 1073.99   70.89
   4   1   1 1113.39   71.69
   4   1   1 1092.29   70.79
  -4   1  -1 1145.39   70.99
  -4   1  -1 1136.09   70.89
  -4   1  -1 1101.79   69.99
   4   1   1 1125.79   70.59
  -4   1  -1 1084.59   69.99
   4   1   1 1046.60   70.89
  -4   1  -1 1101.19   70.69
  -5  -1  -1  567.14   38.90
  -5  -1  -1  563.54   37.30
   5  -1   1  559.44   37.90
  -5  -1  -1  530.65   37.20
   5  -1   1  636.84   38.50
  -5  -1  -1  581.64   38.00
   5  -1   1  560.34   38.40
  -5  -1  -1  620.64   38.40
   5  -1   1  583.54   38.60
  -5  -1  -1  585.04   38.40
  -5   1  -1  587.04   36.90
  -5   1  -1  588.44   38.20
   5   1   1  546.25   38.20
  -5   1  -1  580.54   36.90
   5   1   1  662.83   38.60
  -5   1  -1  612.74   38.30
  -5   1  -1  565.14   38.10
   5   1   1  588.94   38.00
   5   1   1  550.24   38.40
   5   1   1  596.44   37.80
  -5   1  -1  541.95   38.80
  -5   1  -1  621.04   38.40
   6  -1   1   71.29   10.30
   6  -1   1   65.29    9.60
   6  -1   1   82.59   11.30
  -6  -1  -1   69.99    8.10
   6  -1   1   66.29    9.30
  -6  -1  -1   57.89    9.20
  -6  -1  -1   71.59    7.20
  -6  -1  -1   74.49    9.80
   6  -1   1   69.89   15.10
  -6  -1  -1   49.00   11.20
   6  -1   1   52.79    8.70
  -6   1  -1  101.29   11.60
  -6   1  -1   84.69    9.50
   6   1   1   91.19   15.60
   6   1   1   82.49    8.60
  -6   1  -1   85.69    5.90
   6   1   1   85.39    9.50
   6   1   1   96.99   10.00
   6   1   1   84.99   11.00
  -6   1  -1   91.19   10.30
  -6   1  -1   87.59   12.00
   6   1   1   96.49   10.30
   7  -1   1   64.89    9.90
   7  -1   1   60.49   11.60
   7  -1   1   70.29    8.50
  -7  -1  -1   71.59   10.40
  -7  -1  -1   66.99   10.60
  -7  -1  -1   64.99   11.20
   7   1   1   55.89   11.70
   7   1   1   58.99    9.90
  -7   1  -1   62.79    9.20
   7   1   1   62.69   13.20
   7   1   1   66.19   11.40
   7   1   1   44.80    8.70
  -7   1  -1   58.49    9.50
  -7   1  -1   55.59   12.50
  -8  -1  -1  236.78   20.30
  -8  -1  -1  250.57   21.10
   8  -1   1  242.48   20.00
   8  -1   1  208.18   20.30
  -8  -1  -1  254.27   24.10
  -8   1  -1  259.07   21.60
  -8   1  -1  230.08   20.10
   8   1   1  247.78   19.90
   8   1   1  258.67   19.30
  -8   1  -1  227.48   23.70
   9  -1   1   -1.30   12.10
  -9  -1  -1    5.20   13.50
  -9  -1  -1    5.10   12.70
   9  -1   1    4.10   13.10
   9   1   1   10.40   11.40
  -9   1  -1    2.30   16.70
  -9   1  -1    2.90   13.60
   9   1   1    5.80   11.80
  10  -1   1  178.88   21.50
 -10  -1  -1  148.39   21.40
 -10  -1  -1  134.99   18.30
 -10   1  -1  131.69   25.50
  10   1   1  135.09   22.90
 -10   1  -1  129.59   21.20
  10  -2  -1   21.50   16.20
 -10  -2   1   32.70   21.80
 -10  -2   1   43.50   14.60
  10   2  -1   71.29   18.20
 -10   2   1   10.60   18.80
 -10   2   1   25.70   16.10
  -9  -2   1   88.19   14.30
   9  -2  -1   95.99   15.90
  -9  -2   1   88.59   16.00
   9  -2  -1  105.19   16.20
  -9   2   1   87.19   19.30
   9   2  -1   99.49   14.50
  -9   2   1   89.49   17.60
   9   2  -1   90.79   13.60
  -8  -2   1   38.20   14.60
  -8  -2   1   57.99   13.00
   8  -2  -1   49.30   11.20
   8  -2  -1   61.89    9.60
  -8   2   1   45.80   15.00
   8   2  -1   49.00   12.50
  -8   2   1   53.89   13.20
   8   2  -1   45.60   10.40
   7  -2  -1  280.17   19.20
  -7  -2   1  277.97   19.20
   7  -2  -1  230.68   19.40
  -7  -2   1  265.77   18.20
  -7  -2   1  249.28   21.90
   7   2  -1  242.58   20.10
  -7   2   1  231.58   17.90
  -7   2   1  196.98   20.30
   7   2  -1  217.88   18.30
   7   2  -1  208.18   20.10
  -7   2   1  231.58   19.70
  -6  -2   1  207.78   14.80
   6  -2  -1  213.08   18.00
   6  -2  -1  191.28   17.60
   6  -2  -1  198.88   16.00
  -6  -2   1  193.38   15.90
  -6  -2   1  202.78   18.20
   6  -2  -1  203.88   15.70
  -6  -2   1  214.78   15.40
   6  -2  -1  185.78   16.30
   6  -2  -1  167.68   16.90
   6   2  -1  210.88   17.80
   6   2  -1  241.98   16.90
   6   2  -1  212.18   15.10
   6   2  -1  218.28   15.60
   6   2  -1  205.98   16.00
   6   2  -1  201.88   18.80
  -6   2   1  221.78   14.90
  -6   2   1  188.08   17.20
  -6   2   1  202.08   17.80
   6   2  -1  232.68   14.70
  -6   2   1  191.18   17.80
   5  -2  -1  176.78   12.70
   5  -2  -1  205.48   14.70
  -5  -2   1  151.58   12.00
  -5  -2   1  175.28   14.70
  -5  -2   1  163.58   11.80
   5  -2  -1  173.48   12.30
  -5  -2   1  169.78   13.60
  -5  -2   1  166.48   12.30
   5  -2  -1  178.28   12.40
   5  -2  -1  148.19   13.90
   5  -2  -1  149.69   13.60
  -5   2   1  160.88   12.80
   5   2  -1  160.78   12.10
   5   2  -1  148.29   13.40
  -5   2   1  151.28   13.90
   5   2  -1  159.18   14.60
  -5   2   1  161.18   11.90
   5   2  -1  152.98   12.20
   5   2  -1  156.18   13.70
   5   2  -1  159.38   12.90
  -5   2   1  138.69   13.70
  -4  -2   1  189.88   15.80
   4  -2  -1  217.98   15.00
   4  -2  -1  212.78   14.70
  -4  -2   1  212.78   14.40
   4  -2  -1  229.38   14.90
  -4  -2   1  219.38   15.40
  -4  -2   1  207.38   14.20
  -4  -2   1  199.78   15.40
   4  -2  -1  216.58   14.40
  -4  -2   1  225.08   14.60
   4  -2  -1  237.98   16.20
   4  -2  -1  226.08   16.20
  -4   2   1  193.18   14.20
  -4   2   1  187.68   15.10
   4   2  -1  198.98   16.40
   4   2  -1  195.58   15.10
   4   2  -1  206.18   14.30
  -4   2   1  235.98   15.70
  -4   2   1  211.98   15.30
  -4   2   1  210.38   14.80
   4   2  -1  206.08   14.30
   4   2  -1  227.98   14.80
   4   2  -1  191.38   14.90
  -3  -2   1 1737.63  113.09
   3  -2  -1 1877.11  113.79
  -3  -2   1 1654.23  113.59
   3  -2  -1 1744.83  113.59
   3  -2  -1 1778.52  113.29
  -3  -2   1 1808.72  113.09
  -3  -2   1 1714.43  112.99
  -3  -2   1 1800.22  113.69
   3  -2  -1 1775.82  112.99
   3  -2  -1 1774.22  112.69
   3  -2  -1 1687.33  113.29
   3  -2  -1 1612.64  113.39
   3  -2  -1 1749.43  112.69
  -3  -2   1 1708.43  113.49
  -3   2   1 1748.13  113.59
  -3   2   1 1734.13  113.39
  -3   2   1 1849.11  113.69
   3   2  -1 1903.71  113.59
  -3   2   1 1872.61  112.99
   3   2  -1 1881.51  113.09
   3   2  -1 1924.11  112.99
   3   2  -1 1915.21  113.79
   3   2  -1 1836.72  113.59
   3   2  -1 1997.90  113.59
  -3   2   1 1884.81  113.29
  -2  -2   1  533.95   32.50
  -2  -2   1  540.15   32.70
   2  -2  -1  556.94   33.00
   2  -2  -1  554.14   32.40
   2  -2  -1  545.65   32.80
  -2  -2   1  528.55   33.00
  -2  -2   1  549.25   32.60
  -2  -2   1  498.15   33.00
  -2  -2   1  554.64   33.10
   2  -2  -1  580.24   33.40
   2  -2  -1  548.15   32.60
  -2  -2   1  579.44   32.80
  -2   2   1  495.65   32.50
  -2   2   1  453.35   32.90
   2   2  -1  473.35   32.60
   2   2  -1  493.55   32.70
   2   2  -1  463.95   32.90
   2   2  -1  448.76   33.30
   2   2  -1  477.05   33.00
  -2   2   1  429.86   32.90
  -2   2   1  491.65   32.80
  -2   2   1  496.05   32.90
  -1  -2   1  358.56   24.70
   1  -2  -1  353.96   24.70
   1  -2  -1  360.46   24.60
  -1  -2   1  369.46   24.60
  -1  -2   1  386.46   24.70
   1  -2  -1  372.76   24.60
   1  -2  -1  376.86   24.70
   1  -2  -1  368.26   24.50
   1  -2  -1  357.96   24.70
   1  -2  -1  378.36   24.80
  -1  -2   1  373.06   24.60
  -1  -2   1  395.36   24.80
   1  -2  -1  392.96   24.60
  -1   2   1  400.86   24.80
  -1   2   1  394.96   24.60
   1   2  -1  411.06   24.60
   1   2  -1  406.56   24.80
  -1   2   1  400.96   24.70
  -1   2   1  391.56   24.70
   1   2  -1  424.36   24.60
   1   2  -1  409.36   24.90
  -1   2   1  420.46   24.80
  -1   2   1  395.96   24.60
   1   2  -1  386.86   24.80
   1   2  -1  389.96   24.70
   0  -2  -1  190.48   12.30
   0  -2  -1  175.68   12.10
   0  -2  -1  189.28   12.30
   0  -2   1  158.78   12.20
   0  -2   1  196.88   12.30
   0  -2  -1  199.28   12.10
   0  -2   1  191.88   12.30
   0  -2   1  190.78   12.30
   0  -2   1  196.48   12.30
   0  -2  -1  161.88   12.10
   0   2   1  187.28   12.30
   0   2  -1  204.78   12.20
   0   2  -1  209.48   12.30
   0   2  -1  184.88   12.30
   0   2   1  208.68   12.30
   0   2   1  192.28   12.10
   0   2   1  160.68   12.20
   0   2  -1  200.78   12.30
   0   2   1  183.58   12.20
   0   2  -1  199.38   12.30
   0   2   1  193.58   12.10
   1  -2   1 1180.58   70.09
  -1  -2  -1 1187.78   70.09
   1  -2   1 1278.97   70.09
   1  -2   1 1065.89   69.99
   1  -2   1 1159.48   69.99
   1  -2   1 1167.18   69.99
  -1  -2  -1 1143.49   69.69
  -1  -2  -1 1158.68   69.59
  -1  -2  -1 1150.28   70.09
  -1  -2  -1 1063.99   69.99
   1  -2   1 1148.79   69.89
  -1  -2  -1 1170.38   69.99
  -1   2  -1  962.90   69.99
  -1   2  -1 1077.69   69.99
   1   2   1 1065.09   69.99
   1   2   1 1050.89   69.59
  -1   2  -1 1089.99   70.09
   1   2   1 1071.89   69.99
   1   2   1 1067.89   69.99
  -1   2  -1 1045.00   69.79
   1   2   1 1083.19   69.69
  -1   2  -1 1057.69   69.89
   2  -2   1    8.60    2.90
   2  -2   1   15.50    2.50
  -2  -2  -1   17.50    2.20
   2  -2   1   15.10    2.10
   2  -2   1   15.60    2.50
  -2  -2  -1   13.40    2.60
  -2  -2  -1   11.30    3.00
  -2  -2  -1   17.30    3.50
  -2  -2  -1   16.90    3.60
  -2  -2  -1   15.90    1.90
   2  -2   1   15.80    1.90
   2   2   1   14.70    4.40
   2   2   1   15.20    2.20
   2   2   1   13.70    3.20
   2   2   1   17.40    2.60
  -2   2  -1   11.70    1.90
  -2   2  -1   12.20    2.90
  -2   2  -1    9.30    2.40
   2   2   1   14.20    3.20
   2   2   1   12.50    1.90
  -2   2  -1   13.70    2.00
  -2   2  -1   15.10    2.90
   3  -2   1 1038.60   65.29
   3  -2   1 1119.59   64.69
   3  -2   1 1021.90   65.69
  -3  -2  -1 1110.79   65.69
  -3  -2  -1 1038.50   65.39
  -3  -2  -1 1054.99   65.09
   3  -2   1 1058.59   65.39
   3  -2   1 1075.79   65.39
  -3  -2  -1 1059.89   64.89
   3  -2   1 1058.49   64.89
  -3  -2  -1 1078.19   65.09
  -3  -2  -1  994.50   65.69
   3   2   1 1055.39   65.89
  -3   2  -1 1039.20   65.69
  -3   2  -1  974.80   64.89
   3   2   1  957.20   65.29
  -3   2  -1  992.90   65.29
   3   2   1 1003.80   65.09
  -3   2  -1  980.30   64.69
   3   2   1 1013.50   65.39
  -3   2  -1  997.70   65.29
   3   2   1 1003.40   64.89
  -3   2  -1  965.20   65.29
   3   2   1 1006.50   65.09
   4  -2   1   34.30    6.00
  -4  -2  -1   20.90    4.40
  -4  -2  -1   14.40    6.20
   4  -2   1   18.40    4.90
   4  -2   1   18.50    5.40
   4  -2   1   23.60    4.20
  -4  -2  -1   20.10    4.50
   4  -2   1   32.10    5.10
  -4  -2  -1   27.80    7.60
  -4  -2  -1   23.40    5.20
  -4   2  -1   22.10    4.60
  -4   2  -1   19.20    6.00
   4   2   1   25.90    7.40
   4   2   1   17.30    3.40
   4   2   1   16.30    3.80
   4   2   1   18.70    4.30
  -4   2  -1   21.90    2.60
  -4   2  -1   21.00    4.90
   4   2   1   24.20    5.60
   4   2   1   13.40    4.70
  -4   2  -1   22.50    4.50
  -4   2  -1   13.40    4.90
   5  -2   1  409.66   29.30
   5  -2   1  436.16   28.50
  -5  -2  -1  369.66   29.00
   5  -2   1  383.76   27.80
   5  -2   1  402.66   29.00
   5  -2   1  394.56   28.80
  -5  -2  -1  420.06   29.60
   5  -2   1  367.16   28.60
  -5  -2  -1  428.76   27.80
  -5  -2  -1  401.26   28.50
  -5  -2  -1  408.66   28.30
  -5   2  -1  432.46   26.70
  -5   2  -1  428.46   26.70
  -5   2  -1  457.15   29.20
  -5   2  -1  424.86   28.50
  -5   2  -1  444.56   28.50
   5   2   1  498.95   28.90
   5   2   1  428.46   27.70
  -5   2  -1  433.06   28.90
   5   2   1  427.96   28.40
   5   2   1  422.26   28.70
   5   2   1  480.75   29.70
  -5   2  -1  437.66   28.40
   5   2   1  429.16   27.80
   5   2   1  416.66   28.20
   6  -2   1   60.69    8.60
   6  -2   1   61.39    9.00
  -6  -2  -1   50.59    9.20
  -6  -2  -1   57.49    8.70
   6  -2   1   68.09    8.80
  -6  -2  -1   63.19    8.90
   6  -2   1   67.29   10.00
  -6  -2  -1   68.79    7.30
   6  -2   1   51.29   11.10
  -6   2  -1   49.90    9.20
   6   2   1   50.79    7.30
   6   2   1   44.20    7.40
   6   2   1   40.10    9.90
   6   2   1   56.89    6.80
  -6   2  -1   47.50    8.70
   6   2   1   54.49    9.70
  -6   2  -1   47.10    8.90
  -6   2  -1   55.89    8.20
   6   2   1   54.69    9.00
  -6   2  -1   57.79    8.60
   7  -2   1  524.35   35.50
   7  -2   1  478.85   34.10
  -7  -2  -1  502.95   34.90
   7  -2   1  477.45   34.40
  -7  -2  -1  465.45   34.80
  -7  -2  -1  448.66   35.60
   7   2   1  512.15   36.00
   7   2   1  538.25   34.80
   7   2   1  491.55   35.30
   7   2   1  510.15   35.10
  -7   2  -1  482.95   36.70
   7   2   1  555.24   34.40
  -7   2  -1  577.24   34.80
  -7   2  -1  507.55   34.60
   8  -2   1   29.20    8.40
  -8  -2  -1   19.90   14.40
  -8  -2  -1   15.80   10.00
  -8  -2  -1   12.70   10.80
   8  -2   1   22.80   10.70
   8   2   1    4.60   10.60
  -8   2  -1   14.70    9.80
   8   2   1   13.50   10.10
  -8   2  -1   14.60   13.60
  -8   2  -1    3.20   11.70
   9  -2   1  117.89   13.40
  -9  -2  -1   69.79   15.40
  -9  -2  -1   79.89   15.70
  -9   2  -1   79.59   16.10
  -9   2  -1   65.19   15.10
   9   2   1   93.09   16.10
  10  -2   1    6.30   12.00
 -10  -2  -1   -6.70   21.70
 -10  -2  -1    2.60   17.80
  10   2   1    8.90   17.60
 -10   2  -1    5.30   15.50
 -10   2  -1    4.50   17.20
 -10  -3   1   87.09   20.40
  10  -3  -1   68.29   18.70
 -10  -3   1   49.40   17.20
  10   3  -1   67.19   14.50
 -10   3   1   82.39   18.10
 -10   3   1   43.80   15.30
  -9  -3   1  122.79   19.50
  -9  -3   1  117.09   21.30
   9  -3  -1  150.98   15.70
  -9   3   1  158.98   18.80
   9   3  -1  119.59   18.50
  -9   3   1  138.49   16.90
  -8  -3   1   47.60   13.80
   8  -3  -1   50.89   11.10
   8  -3  -1   92.19   15.00
  -8  -3   1   53.49   15.40
   8   3  -1   73.49   11.20
   8   3  -1   74.69   12.00
  -8   3   1   51.79   10.80
  -8   3   1   59.89   15.50
   7  -3  -1  169.48   14.30
  -7  -3   1  141.19   16.50
  -7  -3   1  164.68   18.30
  -7  -3   1  169.78   14.50
   7  -3  -1  168.48   14.80
   7   3  -1  175.78   14.40
  -7   3   1  195.68   18.30
  -7   3   1  162.78   14.10
   7   3  -1  156.48   16.50
  -7   3   1  146.89   16.90
   7   3  -1  170.78   17.70
  -6  -3   1  842.62   51.39
  -6  -3   1  769.92   52.69
   6  -3  -1  738.93   52.49
  -6  -3   1  750.32   52.19
   6  -3  -1  833.32   52.09
   6  -3  -1  750.02   53.49
   6  -3  -1  806.02   51.39
   6  -3  -1  802.92   51.59
  -6  -3   1  837.62   51.19
   6   3  -1  806.02   51.29
   6   3  -1  744.23   52.19
  -6   3   1  839.12   51.09
   6   3  -1  832.82   52.59
   6   3  -1  863.31   50.99
   6   3  -1  838.02   51.89
   6   3  -1  742.53   53.79
  -6   3   1  762.12   52.89
  -6   3   1  799.92   52.19
  -6   3   1  742.03   51.99
   6   3  -1  746.33   50.99
   5  -3  -1  211.28   15.90
   5  -3  -1  186.98   14.60
   5  -3  -1  189.98   15.20
  -5  -3   1  205.88   14.70
  -5  -3   1  220.18   15.90
   5  -3  -1  169.38   14.50
   5  -3  -1  205.28   16.40
  -5  -3   1  158.88   16.30
  -5  -3   1  190.68   14.60
   5   3  -1  199.48   15.10
   5   3  -1  205.68   14.30
  -5   3   1  198.38   14.40
  -5   3   1  236.18   16.70
  -5   3   1  201.38   16.00
   5   3  -1  227.78   16.90
   5   3  -1  204.48   14.80
   5   3  -1  213.68   14.40
   4  -3  -1  998.30   68.19
   4  -3  -1 1037.10   68.79
  -4  -3   1 1020.40   68.29
   4  -3  -1 1077.39   69.19
   4  -3  -1 1132.39   68.99
  -4  -3   1  989.00   68.69
  -4  -3   1 1096.39   69.29
  -4  -3   1 1060.99   68.29
   4  -3  -1  964.50   69.09
  -4  -3   1 1048.20   69.29
   4  -3  -1 1089.09   68.59
   4   3  -1 1046.70   68.89
   4   3  -1 1102.09   68.19
   4   3  -1 1162.68   69.49
  -4   3   1 1253.07   69.29
   4   3  -1 1137.39   68.39
  -4   3   1 1057.49   68.29
   4   3  -1 1075.09   68.39
   4   3  -1 1148.59   68.99
  -4   3   1 1053.89   69.09
  -4   3   1 1088.79   68.59
   3  -3  -1 1096.69   64.69
  -3  -3   1 1034.30   64.19
   3  -3  -1 1129.59   64.99
   3  -3  -1  989.70   64.19
  -3  -3   1  973.80   64.29
  -3  -3   1  976.60   64.89
   3  -3  -1 1020.70   64.89
   3  -3  -1  994.80   63.79
  -3  -3   1  971.90   64.19
  -3  -3   1  949.31   64.89
   3  -3  -1  975.10   64.29
   3  -3  -1  930.21   64.49
  -3  -3   1  965.80   64.19
  -3  -3   1 1053.29   64.79
  -3   3   1 1077.59   64.39
  -3   3   1 1026.60   64.89
   3   3  -1 1055.29   64.89
  -3   3   1 1022.30   64.19
   3   3  -1 1089.59   64.29
   3   3  -1 1017.30   64.89
   3   3  -1  999.40   64.69
  -3   3   1  952.60   64.49
  -3   3   1 1076.19   64.89
   3   3  -1 1008.70   64.29
  -2  -3   1  578.24   37.40
   2  -3  -1  570.34   37.20
   2  -3  -1  585.04   37.10
  -2  -3   1  575.34   37.60
   2  -3  -1  600.74   37.50
  -2  -3   1  556.74   37.20
   2  -3  -1  558.04   37.00
  -2  -3   1  541.65   37.00
   2  -3  -1  572.74   37.10
  -2  -3   1  551.64   37.00
   2  -3  -1  562.74   36.90
   2  -3  -1  599.14   37.30
  -2  -3   1  558.44   36.90
  -2   3   1  610.64   37.20
   2   3  -1  632.04   37.60
   2   3  -1  579.44   37.20
   2   3  -1  629.64   37.10
  -2   3   1  599.64   37.10
  -2   3   1  645.94   37.40
  -2   3   1  609.74   36.90
   2   3  -1  580.34   37.50
   2   3  -1  549.15   37.30
  -2   3   1  561.44   37.40
   2   3  -1  592.64   37.00
  -1  -3   1  161.18   10.30
  -1  -3   1  167.78   10.40
   1  -3  -1  172.28   10.50
  -1  -3   1  156.18   10.40
   1  -3  -1  164.98   10.40
   1  -3  -1  160.48   10.30
   1  -3  -1  161.68   10.30
   1  -3  -1  165.68   10.60
  -1  -3   1  175.98   10.50
  -1  -3   1  169.28   10.60
   1  -3  -1  154.28   10.20
  -1  -3   1  159.98   10.10
   1   3  -1  141.39   10.30
   1   3  -1  139.49   10.20
  -1   3   1  152.58   10.20
  -1   3   1  145.59   10.20
   1   3  -1  133.19   10.30
  -1   3   1  151.38   10.40
  -1   3   1  135.89   10.20
   1   3  -1  138.29   10.50
   1   3  -1  143.09   10.10
   1   3  -1  144.19   10.30
  -1   3   1  146.89   10.20
  -1   3   1  145.69   10.20
   0  -3  -1  913.51   60.29
   0  -3  -1  918.51   60.19
   0  -3   1  869.01   60.49
   0  -3   1  899.51   60.39
   0  -3  -1  937.91   60.49
   0  -3   1  912.91   60.49
   0  -3  -1  941.41   60.49
   0  -3  -1  939.21   60.49
   0  -3  -1  922.91   60.29
   0  -3  -1  880.21   60.39
   0  -3   1  842.12   60.39
   0  -3   1  940.81   60.39
   0  -3  -1  905.91   60.49
   0  -3  -1  884.01   60.49
   0   3  -1 1022.20   60.39
   0   3   1 1044.30   60.49
   0   3   1 1002.60   60.19
   0   3  -1 1079.99   60.49
   0   3  -1 1029.50   60.49
   0   3   1 1028.40   60.59
   0   3  -1 1025.40   60.59
   0   3  -1  998.90   60.29
   0   3   1 1016.30   60.29
   0   3   1 1035.80   60.49
   0   3  -1  973.70   60.49
   0   3   1  951.80   60.49
  -1  -3  -1  408.96   23.40
  -1  -3  -1  409.76   23.80
  -1  -3  -1  423.56   23.70
  -1  -3  -1  403.36   23.80
   1  -3   1  405.96   23.70
   1  -3   1  407.36   23.90
   1  -3   1  395.86   23.70
  -1  -3  -1  386.36   23.80
   1  -3   1  392.56   23.50
  -1  -3  -1  394.86   23.00
  -1   3  -1  340.17   23.60
  -1   3  -1  350.66   23.60
  -1   3  -1  321.07   23.70
   1   3   1  333.97   23.00
  -1   3  -1  345.07   23.60
   1   3   1  345.87   23.70
   1   3   1  314.17   23.60
   1   3   1  318.17   23.50
   1   3   1  334.57   23.60
   1   3   1  333.27   23.30
  -1   3  -1  342.67   23.40
   2  -3   1  510.65   28.20
  -2  -3  -1  488.05   28.20
   2  -3   1  478.75   28.00
  -2  -3  -1  500.25   27.70
  -2  -3  -1  486.55   28.10
   2  -3   1  485.35   28.00
  -2  -3  -1  428.86   28.20
   2  -3   1  481.85   27.20
  -2  -3  -1  491.55   27.30
   2  -3   1  455.85   28.20
   2   3   1  366.86   27.20
  -2   3  -1  369.06   27.80
   2   3   1  369.36   27.90
  -2   3  -1  378.86   27.50
   2   3   1  407.36   27.80
  -2   3  -1  393.46   27.20
  -2   3  -1  365.46   28.10
   2   3   1  416.36   28.00
  -2   3  -1  395.56   27.80
   2   3   1  386.96   27.60
  -3  -3  -1  181.18   13.90
   3  -3   1  215.48   12.80
   3  -3   1  212.98   14.00
   3  -3   1  230.68   13.60
  -3  -3  -1  209.68   13.30
   3  -3   1  192.78   13.80
  -3  -3  -1  215.88   14.10
   3  -3   1  191.78   14.00
   3  -3   1  223.18   12.80
  -3  -3  -1  218.58   13.90
  -3  -3  -1  210.58   13.50
   3   3   1  187.28   13.50
   3   3   1  190.28   12.80
   3   3   1  168.98   12.70
   3   3   1  176.08   13.30
  -3   3  -1  184.08   13.50
   3   3   1  173.08   13.40
  -3   3  -1  185.18   13.70
  -3   3  -1  174.88   13.70
  -3   3  -1  172.38   12.80
  -3   3  -1  185.18   12.70
   3   3   1  211.88   14.20
   3   3   1  171.28   13.90
  -4  -3  -1 1180.08   74.19
  -4  -3  -1 1189.08   74.99
   4  -3   1 1179.08   74.59
  -4  -3  -1 1229.38   75.29
   4  -3   1 1219.28   73.39
   4  -3   1 1197.78   75.09
   4  -3   1 1150.68   74.69
  -4  -3  -1 1157.98   74.29
   4  -3   1 1244.98   73.99
   4  -3   1 1107.49   74.39
  -4  -3  -1 1198.78   74.59
   4   3   1 1120.79   74.49
  -4   3  -1 1168.58   75.09
  -4   3  -1 1206.38   73.99
   4   3   1 1106.89   74.99
   4   3   1 1160.78   74.29
   4   3   1 1126.19   73.79
   4   3   1 1067.89   74.49
  -4   3  -1 1178.38   74.49
  -4   3  -1 1180.78   74.69
  -4   3  -1 1179.08   74.59
   4   3   1 1219.88   73.89
   4   3   1 1130.19   74.09
   5  -3   1  187.38   15.00
  -5  -3  -1  202.68   14.10
   5  -3   1  171.18   15.40
  -5  -3  -1  178.68   15.00
   5  -3   1  190.48   14.00
  -5  -3  -1  188.58   14.60
  -5  -3  -1  180.88   15.30
   5  -3   1  204.48   15.10
   5  -3   1  177.58   15.70
   5   3   1  213.18   14.20
  -5   3  -1  175.38   14.10
  -5   3  -1  220.68   14.80
   5   3   1  195.28   14.00
  -5   3  -1  193.08   15.30
   5   3   1  210.28   14.00
  -5   3  -1  185.58   15.20
   5   3   1  200.68   16.20
   5   3   1  194.58   15.30
   5   3   1  203.28   15.50
   5   3   1  213.18   15.30
  -6  -3  -1  387.26   26.70
   6  -3   1  363.56   25.90
  -6  -3  -1  350.66   26.30
   6  -3   1  348.27   26.70
  -6  -3  -1  368.76   25.70
  -6  -3  -1  381.76   28.40
   6  -3   1  357.06   27.00
   6  -3   1  355.36   25.90
   6  -3   1  366.36   27.70
   6   3   1  358.16   27.00
   6   3   1  388.86   25.40
  -6   3  -1  357.06   27.10
  -6   3  -1  374.86   27.70
  -6   3  -1  422.26   26.50
   6   3   1  402.16   25.30
  -6   3  -1  383.56   26.40
   6   3   1  423.66   26.30
   6   3   1  422.76   27.40
   7  -3   1   47.20    8.90
  -7  -3  -1   38.40    9.90
  -7  -3  -1   47.50   10.60
   7  -3   1   55.99   12.30
  -7  -3  -1   55.09   10.30
   7  -3   1   67.29   10.70
  -7   3  -1   49.10    9.30
   7   3   1   49.99   12.90
   7   3   1   56.59   11.70
  -7   3  -1   46.30   10.60
  -7   3  -1   46.70    8.90
   7   3   1   38.40    7.60
   7   3   1   59.09   10.90
  -8  -3  -1  181.68   18.20
  -8  -3  -1  180.88   21.50
   8  -3   1  199.68   19.90
  -8  -3  -1  184.78   18.10
  -8   3  -1  170.88   19.10
  -8   3  -1  201.28   21.80
  -8   3  -1  173.78   17.20
   8   3   1  173.08   16.20
   8   3   1  149.69   15.60
  -9  -3  -1   11.30   17.10
   9  -3   1    6.20   10.00
  -9  -3  -1   -2.20   13.30
  -9   3  -1   -1.40   12.60
   9   3   1    9.80   13.90
  -9   3  -1   -6.10   14.00
 -10  -3  -1   52.19   18.00
  10  -3   1   93.59   18.70
  10   3   1  117.39   19.30
 -10   3  -1   94.89   20.60
  10  -4  -1   33.90   14.00
 -10  -4   1   61.89   22.70
 -10  -4   1   64.99   20.20
 -10   4   1   73.79   23.60
  10   4  -1   77.89   19.50
 -10   4   1   70.19   21.30
  -9  -4   1  106.69   17.50
  -9  -4   1   45.60   14.90
   9  -4  -1   81.89   16.10
   9   4  -1   74.49   16.50
  -9   4   1   75.69   15.20
  -9   4   1   62.29   16.90
  -8  -4   1  133.79   17.80
   8  -4  -1  137.89   16.80
   8  -4  -1  161.98   15.00
  -8   4   1  164.08   16.00
   8   4  -1  150.28   16.00
   8   4  -1  136.09   15.20
  -7  -4   1  195.78   17.50
  -7  -4   1  161.28   18.80
   7  -4  -1  181.88   15.00
   7  -4  -1  197.38   16.80
  -7  -4   1  166.28   16.40
   7   4  -1  165.88   14.30
  -7   4   1  165.18   17.60
  -7   4   1  184.88   18.40
  -7   4   1  161.68   15.90
   7   4  -1  162.48   14.10
   7   4  -1  151.88   17.10
  -6  -4   1  146.19   11.30
  -6  -4   1  154.08   13.30
   6  -4  -1  138.49   12.30
  -6  -4   1  132.69   12.40
   6  -4  -1  148.39   12.90
  -6  -4   1  122.39   13.40
   6  -4  -1  129.49   13.10
  -6  -4   1  134.69   11.60
  -6  -4   1  140.89   11.10
  -6   4   1  104.99   12.20
   6   4  -1  117.49   13.00
   6   4  -1  135.39   12.30
  -6   4   1  124.99   13.60
   6   4  -1  101.99   11.80
  -6   4   1  123.39   10.80
   6   4  -1  121.89   10.70
   6   4  -1  122.89   13.70
   6   4  -1  123.29   10.80
  -6   4   1  111.49   11.90
  -5  -4   1  733.73   45.70
   5  -4  -1  714.13   47.10
   5  -4  -1  694.23   46.70
   5  -4  -1  730.43   45.80
   5  -4  -1  713.43   45.80
  -5  -4   1  703.53   46.10
  -5  -4   1  696.13   45.50
  -5  -4   1  744.33   45.70
  -5  -4   1  751.22   46.90
   5  -4  -1  697.63   46.00
  -5  -4   1  714.13   45.50
   5  -4  -1  727.53   47.40
   5   4  -1  705.93   45.60
   5   4  -1  702.23   46.80
   5   4  -1  712.23   46.90
  -5   4   1  716.03   45.50
   5   4  -1  683.83   46.60
  -5   4   1  710.83   45.90
  -5   4   1  688.73   46.80
  -5   4   1  662.33   46.20
   5   4  -1  690.63   45.60
   5   4  -1  646.94   45.50
   4  -4  -1  243.48   15.90
  -4  -4   1  282.67   16.80
  -4  -4   1  241.88   18.60
  -4  -4   1  266.37   17.20
  -4  -4   1  242.28   17.20
   4  -4  -1  235.08   17.20
   4  -4  -1  260.17   17.30
   4  -4  -1  232.78   16.90
   4  -4  -1  241.68   15.90
   4  -4  -1  251.27   17.80
   4  -4  -1  219.98   18.10
  -4  -4   1  270.77   18.30
   4  -4  -1  250.97   18.00
  -4  -4   1  234.98   17.30
  -4  -4   1  254.47   17.10
   4   4  -1  266.17   18.30
  -4   4   1  220.18   17.40
  -4   4   1  242.58   16.80
   4   4  -1  249.97   17.00
   4   4  -1  264.17   18.20
  -4   4   1  230.48   18.10
   4   4  -1  240.08   18.30
   4   4  -1  274.07   16.80
  -4   4   1  237.28   17.20
   3  -4  -1 1335.57   90.29
  -3  -4   1 1469.85   89.89
  -3  -4   1 1293.67   90.59
  -3  -4   1 1359.76   90.39
   3  -4  -1 1380.76   90.09
  -3  -4   1 1386.46   89.99
   3  -4  -1 1391.16   89.69
   3  -4  -1 1454.05   89.69
   3  -4  -1 1563.14   90.79
  -3  -4   1 1392.56   90.19
   3  -4  -1 1410.56   90.09
   3  -4  -1 1540.55   90.49
   3  -4  -1 1467.85   90.09
   3  -4  -1 1386.76   90.59
  -3   4   1 1457.75   90.09
   3   4  -1 1444.96   90.49
   3   4  -1 1344.27   91.09
   3   4  -1 1312.07   90.59
  -3   4   1 1382.36   89.99
  -3   4   1 1575.14   90.59
   3   4  -1 1470.95   89.89
  -3   4   1 1443.16   90.69
   3   4  -1 1461.65   90.19
  -3   4   1 1525.05   89.69
  -2  -4   1  517.55   33.70
  -2  -4   1  507.65   33.10
   2  -4  -1  568.04   33.50
  -2  -4   1  510.05   33.40
   2  -4  -1  502.45   33.20
  -2  -4   1  497.65   32.90
  -2  -4   1  536.65   33.80
   2  -4  -1  512.75   33.10
   2  -4  -1  510.25   33.40
   2  -4  -1  523.35   33.10
  -2  -4   1  540.45   33.50
   2  -4  -1  526.85   33.00
   2  -4  -1  544.45   33.50
   2  -4  -1  497.35   33.50
   2   4  -1  464.85   33.40
  -2   4   1  483.95   33.40
  -2   4   1  519.25   33.60
   2   4  -1  518.55   33.30
   2   4  -1  529.75   33.20
   2   4  -1  502.95   33.60
   2   4  -1  499.35   33.50
   2   4  -1  559.14   33.00
  -2   4   1  532.45   33.00
  -2   4   1  529.05   33.20
  -1  -4   1   71.29    4.70
  -1  -4   1   72.19    5.70
   1  -4  -1   65.09    5.20
   1  -4  -1   59.29    5.00
   1  -4  -1   63.19    5.20
   1  -4  -1   57.09    5.00
   1  -4  -1   57.89    4.70
   1  -4  -1   63.89    5.10
   1  -4  -1   62.79    4.90
   1  -4  -1   64.69    5.30
  -1  -4   1   66.49    5.60
  -1  -4   1   54.39    5.10
  -1  -4   1   74.69    5.00
  -1   4   1   58.39    5.50
   1   4  -1   67.89    4.90
   1   4  -1   64.49    4.70
   1   4  -1   59.89    5.00
  -1   4   1   59.49    5.30
   1   4  -1   61.49    5.40
  -1   4   1   65.59    5.10
   1   4  -1   59.19    5.10
  -1   4   1   53.59    5.00
  -1   4   1   58.29    5.20
  -1   4   1   53.99    4.90
   0  -4   1  322.77   20.50
   0  -4   1  332.57   20.30
   0  -4  -1  339.37   20.50
   0  -4   1  332.97   20.60
   0  -4  -1  305.67   20.10
   0  -4  -1  330.97   20.30
   0  -4  -1  358.36   20.60
   0  -4  -1  319.67   20.10
   0  -4   1  335.47   20.60
   0  -4   1  350.56   20.50
   0  -4  -1  326.17   20.50
   0  -4  -1  335.07   20.60
   0  -4  -1  321.67   20.50
   0  -4   1  331.67   20.70
   0  -4   1  332.47   20.20
   0   4   1  284.67   20.00
   0   4   1  290.87   20.50
   0   4  -1  325.67   20.90
   0   4  -1  281.07   20.20
   0   4  -1  309.27   20.50
   0   4  -1  299.87   20.50
   0   4   1  296.57   20.40
   0   4   1  294.47   20.30
   0   4   1  265.57   20.40
   0   4  -1  291.57   20.30
   0   4   1  269.77   20.40
  -1  -4  -1 1029.60   69.79
  -1  -4  -1 1069.19   69.09
   1  -4   1 1081.69   69.79
   1  -4   1 1065.59   69.69
  -1  -4  -1 1033.70   69.79
  -1  -4  -1  933.41   70.09
  -1  -4  -1 1023.80   69.09
   1  -4   1 1100.69   69.59
  -1  -4  -1 1050.59   69.49
  -1  -4  -1 1083.69   69.79
   1  -4   1 1050.89   69.19
   1  -4   1  987.70   69.79
   1  -4   1 1065.09   69.89
  -1  -4  -1 1101.19   69.89
  -1   4  -1 1088.29   69.79
   1   4   1 1258.17   69.99
  -1   4  -1 1200.38   69.69
   1   4   1 1266.87   69.59
  -1   4  -1 1111.09   69.79
   1   4   1 1215.98   70.49
   1   4   1 1200.28   69.89
  -1   4  -1 1262.67   69.19
   2  -4   1  163.68   11.20
   2  -4   1  162.68   10.80
  -2  -4  -1  172.28   11.90
   2  -4   1  169.78   12.00
  -2  -4  -1  142.59   11.50
  -2  -4  -1  158.58   10.90
   2  -4   1  163.28   11.40
  -2  -4  -1  132.69   11.40
  -2  -4  -1  150.18   11.40
   2  -4   1  162.98   11.30
   2  -4   1  130.89   11.50
   2   4   1  167.88   11.20
  -2   4  -1  153.98   11.50
  -2   4  -1  159.28   10.80
   2   4   1  167.38   10.90
   2   4   1  179.48   12.20
  -2   4  -1  183.28   11.60
   2   4   1  156.38   11.30
  -2   4  -1  161.38   11.20
   2   4   1  171.98   11.40
  -3  -4  -1 1436.76   85.69
   3  -4   1 1396.66   84.69
   3  -4   1 1368.96   83.79
  -3  -4  -1 1329.17   84.59
  -3  -4  -1 1477.15   85.19
   3  -4   1 1397.46   83.99
   3  -4   1 1357.06   85.19
   3  -4   1 1318.97   84.69
   3  -4   1 1308.87   84.59
  -3  -4  -1 1305.57   84.79
  -3  -4  -1 1381.16   84.59
  -3   4  -1 1310.77   83.99
   3   4   1 1315.87   83.79
   3   4   1 1295.17   84.49
   3   4   1 1381.16   83.79
  -3   4  -1 1307.27   83.79
  -3   4  -1 1303.27   84.59
   3   4   1 1291.17   84.59
  -3   4  -1 1345.27   84.69
   3   4   1 1334.77   84.39
  -3   4  -1 1258.77   84.59
   3   4   1 1182.28   85.19
  -3   4  -1 1229.18   84.89
   3   4   1 1411.36   85.09
  -4  -4  -1   20.00    4.70
  -4  -4  -1   10.70    5.20
  -4  -4  -1   20.30    5.50
   4  -4   1   17.90    5.50
   4  -4   1   12.60    2.50
  -4  -4  -1   12.00    6.20
   4  -4   1   12.80    3.30
   4  -4   1   17.40    5.10
   4  -4   1    8.50    5.20
   4  -4   1   10.90    5.70
  -4  -4  -1   17.00    4.60
   4   4   1   18.40    4.60
  -4   4  -1   22.10    4.00
   4   4   1   23.10    3.30
   4   4   1   24.50    5.90
  -4   4  -1   19.40    2.80
  -4   4  -1   13.40    5.60
   4   4   1   16.40    8.30
   4   4   1   27.30    6.30
   4   4   1   29.00    4.70
  -4   4  -1   19.40    6.30
   4   4   1   26.80    3.80
  -4   4  -1   19.10    5.10
  -4   4  -1   17.70    5.10
   5  -4   1  562.24   36.90
  -5  -4  -1  540.85   37.90
   5  -4   1  568.14   38.40
   5  -4   1  487.75   36.80
  -5  -4  -1  530.15   36.50
   5  -4   1  535.25   35.90
  -5  -4  -1  504.05   36.80
  -5  -4  -1  526.15   36.30
  -5   4  -1  563.84   37.40
   5   4   1  592.94   37.10
   5   4   1  569.64   37.80
  -5   4  -1  592.84   36.90
  -5   4  -1  562.94   36.80
   5   4   1  561.04   35.90
   5   4   1  572.54   36.30
   5   4   1  551.44   35.70
  -5   4  -1  547.95   37.30
   5   4   1  597.04   37.30
  -5   4  -1  545.25   36.10
   5   4   1  589.34   36.80
  -5   4  -1  563.54   34.90
   6  -4   1  100.89   11.50
  -6  -4  -1   82.79   13.60
  -6  -4  -1   84.09   10.80
   6  -4   1   99.89    9.20
  -6  -4  -1   97.99   11.10
  -6  -4  -1   74.59   10.30
   6  -4   1   90.29   12.70
   6  -4   1   98.79   11.60
  -6   4  -1   96.59   10.00
  -6   4  -1   77.69   10.50
   6   4   1   97.49   10.30
   6   4   1   77.19    8.80
   6   4   1   92.09   12.10
   6   4   1   92.49   12.10
   6   4   1  107.99   11.90
   6   4   1   87.99    9.70
  -6   4  -1   76.89   12.70
   7  -4   1  248.28   20.00
   7  -4   1  278.67   20.60
  -7  -4  -1  236.68   21.10
  -7  -4  -1  260.17   21.40
  -7  -4  -1  281.07   22.30
   7  -4   1  253.77   22.80
   7   4   1  273.37   22.80
  -7   4  -1  278.67   21.20
   7   4   1  295.57   20.90
  -7   4  -1  281.87   22.00
  -7   4  -1  285.77   21.00
   7   4   1  279.97   19.90
   7   4   1  276.47   23.20
   7   4   1  262.87   20.00
  -8  -4  -1   75.89   12.90
  -8  -4  -1   76.89   12.90
  -8  -4  -1   52.39   13.10
   8  -4   1   67.59   13.30
  -8   4  -1   59.99   12.00
  -8   4  -1   58.39   15.50
   8   4   1   63.39   13.50
  -8   4  -1   41.90   11.00
  -9  -4  -1  163.98   20.40
  -9  -4  -1  175.38   20.60
   9  -4   1  145.99   20.60
  -9   4  -1  159.88   24.20
  -9   4  -1  173.38   22.00
   9   4   1  167.78   20.90
  10  -4   1   -5.70   17.50
 -10   4  -1    8.20   14.00
  10   4   1    3.90   17.00
 -10  -5   1   21.40   14.70
  10  -5  -1   76.39   20.00
  10   5  -1   48.10   19.50
 -10   5   1   17.30   15.40
 -10   5   1   58.09   25.30
  -9  -5   1   17.70   18.50
   9  -5  -1   16.00   11.40
  -9  -5   1   60.29   16.80
   9   5  -1   33.00   12.00
  -9   5   1   26.70   14.20
  -9   5   1   60.59   13.80
   8  -5  -1  210.38   22.50
  -8  -5   1  260.97   22.90
  -8   5   1  215.68   23.70
   8   5  -1  292.27   21.70
  -8   5   1  277.37   25.20
   7  -5  -1  297.57   21.90
  -7  -5   1  258.17   19.70
   7  -5  -1  260.07   19.60
  -7  -5   1  263.87   22.00
  -7  -5   1  245.78   23.80
   7   5  -1  247.88   19.60
   7   5  -1  267.67   22.30
  -7   5   1  231.88   21.00
   7   5  -1  255.27   19.20
  -7   5   1  262.37   20.00
  -7   5   1  282.67   22.70
  -6  -5   1  386.76   28.40
  -6  -5   1  407.36   27.90
  -6  -5   1  406.26   28.90
  -6  -5   1  407.16   29.10
   6  -5  -1  418.76   27.90
  -6  -5   1  409.26   27.10
  -6  -5   1  438.16   27.80
   6  -5  -1  347.97   28.50
   6  -5  -1  414.86   27.70
   6   5  -1  391.66   27.20
  -6   5   1  404.76   29.70
  -6   5   1  455.85   29.50
   6   5  -1  391.86   30.20
   6   5  -1  394.76   27.90
  -6   5   1  426.06   27.40
   6   5  -1  366.56   28.30
   5  -5  -1  107.29   13.40
   5  -5  -1  103.39    9.40
   5  -5  -1  101.89   10.60
  -5  -5   1  101.59    9.10
  -5  -5   1   96.99    8.30
  -5  -5   1   89.19   12.00
   5  -5  -1  106.99    9.40
   5  -5  -1  113.39    9.80
  -5  -5   1  115.39   10.30
  -5  -5   1   85.59    9.40
   5  -5  -1   96.49   11.00
  -5  -5   1   90.49    9.50
  -5   5   1  103.69   10.90
   5   5  -1  117.69   10.00
  -5   5   1   91.59    8.90
  -5   5   1   90.39   11.30
   5   5  -1   87.79    9.20
   5   5  -1   91.39    9.40
  -5   5   1  100.99   11.50
   5   5  -1   84.09   10.30
   5   5  -1   86.79   11.50
  -4  -5   1 1335.47   85.09
  -4  -5   1 1269.57   85.39
  -4  -5   1 1299.97   85.69
   4  -5  -1 1378.86   86.39
   4  -5  -1 1332.67   84.79
   4  -5  -1 1279.37   85.89
   4  -5  -1 1355.16   85.59
   4  -5  -1 1308.97   85.49
   4  -5  -1 1315.07   85.89
   4  -5  -1 1340.37   85.39
  -4  -5   1 1323.67   86.49
  -4  -5   1 1273.67   85.39
   4  -5  -1 1371.16   84.79
   4  -5  -1 1269.27   86.19
  -4   5   1 1508.85   86.39
  -4   5   1 1332.97   86.29
   4   5  -1 1365.06   85.19
  -4   5   1 1319.97   85.39
   4   5  -1 1528.55   86.59
  -4   5   1 1377.96   85.49
   4   5  -1 1364.66   85.69
   4   5  -1 1378.86   86.29
   4   5  -1 1396.76   85.99
   3  -5  -1  508.35   31.80
   3  -5  -1  476.25   32.60
  -3  -5   1  487.35   32.20
  -3  -5   1  526.15   32.40
  -3  -5   1  532.05   32.50
   3  -5  -1  479.85   32.30
   3  -5  -1  511.15   32.10
   3  -5  -1  488.35   32.10
  -3  -5   1  505.85   31.80
   3  -5  -1  512.55   32.60
  -3  -5   1  507.35   33.10
   3  -5  -1  501.85   32.70
  -3  -5   1  536.95   33.40
   3  -5  -1  470.05   32.80
  -3  -5   1  523.55   32.60
   3   5  -1  492.45   31.90
  -3   5   1  515.95   32.80
   3   5  -1  455.95   33.20
   3   5  -1  483.45   32.80
  -3   5   1  473.35   31.80
  -3   5   1  462.15   32.70
   3   5  -1  472.55   32.70
   3   5  -1  526.95   32.40
  -3   5   1  487.05   32.10
   2  -5  -1  702.83   43.50
   2  -5  -1  711.13   43.90
  -2  -5   1  679.63   43.30
   2  -5  -1  717.23   43.80
  -2  -5   1  639.64   43.80
  -2  -5   1  705.63   44.20
  -2  -5   1  661.23   44.00
  -2  -5   1  691.93   43.80
   2  -5  -1  712.13   43.80
   2  -5  -1  731.43   43.60
  -2  -5   1  735.23   43.80
   2  -5  -1  692.83   44.20
   2  -5  -1  766.42   44.20
   2  -5  -1  725.13   43.60
   2   5  -1  709.43   44.20
  -2   5   1  617.84   43.40
  -2   5   1  654.53   43.90
  -2   5   1  670.83   43.50
   2   5  -1  654.03   43.90
   2   5  -1  675.13   43.30
  -2   5   1  646.74   43.70
  -2   5   1  669.53   44.10
   2   5  -1  647.24   43.60
   2   5  -1  623.64   43.90
   2   5  -1  649.04   43.80
   1  -5  -1  991.50   61.39
  -1  -5   1  979.40   61.39
   1  -5  -1 1011.50   61.29
  -1  -5   1  902.81   61.39
   1  -5  -1 1010.30   61.29
   1  -5  -1  930.01   61.29
  -1  -5   1  990.50   61.39
   1  -5  -1 1011.50   61.39
  -1  -5   1 1005.60   60.99
   1  -5  -1  969.10   61.19
  -1  -5   1  988.30   61.39
  -1  -5   1  984.90   61.59
   1  -5  -1  903.91   61.49
   1   5  -1  903.51   61.29
   1   5  -1 1071.19   61.59
  -1   5   1  986.80   61.29
  -1   5   1  979.00   61.19
   1   5  -1  945.11   60.99
   1   5  -1  882.31   61.29
   1   5  -1  930.81   61.29
   1   5  -1  910.31   61.59
  -1   5   1  984.50   61.49
   0  -5   1  420.46   26.80
   0  -5   1  383.46   26.80
   0  -5   1  404.06   26.70
   0  -5  -1  375.86   26.80
   0  -5  -1  397.46   26.70
   0  -5  -1  400.16   26.30
   0  -5  -1  417.36   26.60
   0  -5   1  385.66   26.50
   0  -5  -1  400.36   26.80
   0  -5   1  368.56   26.80
   0  -5  -1  394.66   26.80
   0  -5  -1  378.26   26.80
   0  -5   1  386.76   26.80
   0  -5  -1  407.06   26.30
   0  -5   1  406.76   26.50
   0   5   1  444.76   26.90
   0   5   1  412.66   26.70
   0   5   1  431.56   26.80
   0   5   1  439.06   26.70
   0   5  -1  438.96   26.70
   0   5   1  451.35   26.60
   0   5  -1  434.66   26.40
   0   5  -1  479.25   26.90
   0   5  -1  426.36   26.80
  -1  -5  -1   76.79    6.40
  -1  -5  -1   67.49    5.30
  -1  -5  -1   91.19    6.60
   1  -5   1   84.99    7.10
  -1  -5  -1   98.69    6.90
   1  -5   1   78.49    5.60
   1  -5   1   71.49    6.70
  -1  -5  -1   69.89    6.90
  -1  -5  -1   78.69    6.50
  -1  -5  -1   89.99    6.20
   1  -5   1   74.79    6.10
  -1  -5  -1   84.19    5.30
   1  -5   1   87.79    7.50
   1  -5   1   69.49    6.40
  -1   5  -1   88.89    7.10
  -1   5  -1   75.59    5.50
   1   5   1   72.69    6.30
  -1   5  -1   75.19    6.80
   1   5   1   76.99    6.80
   1   5   1   80.29    6.40
   1   5   1   75.19    7.30
  -1   5  -1   97.29    7.10
  -1   5  -1   73.49    7.00
  -1   5  -1   70.59    6.10
   1   5   1   87.09    6.90
   2  -5   1 1025.10   62.09
  -2  -5  -1  961.00   61.99
   2  -5   1  835.92   62.09
   2  -5   1  935.61   61.89
  -2  -5  -1  945.51   62.09
  -2  -5  -1  899.21   61.89
   2  -5   1  964.10   61.59
  -2  -5  -1  937.61   62.09
  -2  -5  -1  972.80   61.59
   2  -5   1  941.51   61.89
   2  -5   1  843.82   61.79
  -2  -5  -1  955.20   62.19
  -2   5  -1  980.80   62.29
   2   5   1  999.70   62.19
   2   5   1 1048.30   62.09
  -2   5  -1 1080.79   62.09
   2   5   1 1023.00   61.99
   2   5   1 1021.30   62.09
   2   5   1 1019.40   61.69
  -2   5  -1 1040.70   61.99
  -2   5  -1 1006.80   61.59
   3  -5   1  177.48   13.10
   3  -5   1  174.18   12.90
   3  -5   1  181.48   11.40
  -3  -5  -1  183.78   12.80
  -3  -5  -1  201.18   12.90
  -3  -5  -1  181.08   12.60
  -3  -5  -1  182.68   13.60
  -3  -5  -1  205.18   13.50
   3  -5   1  182.08   13.30
   3  -5   1  171.58   13.20
   3  -5   1  182.08   12.20
   3  -5   1  175.58   11.40
   3  -5   1  190.08   13.60
  -3   5  -1  177.08   13.40
   3   5   1  176.58   11.40
   3   5   1  173.68   13.50
   3   5   1  154.48   14.40
  -3   5  -1  199.18   13.30
   3   5   1  167.38   12.60
   3   5   1  170.48   13.60
  -3   5  -1  164.78   12.00
   3   5   1  166.48   12.60
  -3   5  -1  159.88   13.60
  -3   5  -1  174.58   13.00
   3   5   1  172.88   11.40
  -4  -5  -1  698.83   42.10
  -4  -5  -1  713.73   42.70
   4  -5   1  660.33   40.80
  -4  -5  -1  651.33   42.10
   4  -5   1  646.14   42.10
   4  -5   1  668.43   40.90
   4  -5   1  657.83   42.10
  -4  -5  -1  667.83   41.70
  -4   5  -1  607.84   40.80
   4   5   1  607.74   42.10
   4   5   1  636.44   40.80
  -4   5  -1  607.94   42.00
  -4   5  -1  644.44   40.90
   4   5   1  647.34   43.20
   4   5   1  633.24   42.10
  -4   5  -1  613.84   42.00
  -4   5  -1  648.24   42.70
  -4   5  -1  632.94   41.90
   4   5   1  655.03   41.80
   4   5   1  611.04   40.80
   4   5   1  609.64   41.70
   5  -5   1  136.89    9.90
  -5  -5  -1  120.79   12.60
   5  -5   1  163.08   12.30
  -5  -5  -1  179.28   12.60
   5  -5   1  174.88   14.00
   5  -5   1  150.78   13.30
  -5  -5  -1  170.78   15.00
   5  -5   1  145.19   15.80
  -5  -5  -1  149.29   13.20
  -5   5  -1  144.89   14.90
  -5   5  -1  172.98   13.20
  -5   5  -1  134.29   11.40
   5   5   1  173.28   12.30
   5   5   1  126.59   14.20
  -5   5  -1  140.89   12.80
   5   5   1  143.59   13.10
  -5   5  -1  144.49   10.00
   5   5   1  148.59   13.80
   5   5   1  131.79   13.50
  -5   5  -1  144.39   12.30
   6  -5   1  387.76   28.10
  -6  -5  -1  436.66   28.30
   6  -5   1  419.36   29.40
   6  -5   1  378.56   27.20
  -6  -5  -1  390.86   28.60
  -6  -5  -1  394.36   30.30
  -6  -5  -1  386.86   28.20
   6   5   1  415.26   27.00
   6   5   1  392.16   29.10
   6   5   1  458.05   27.90
   6   5   1  384.66   29.30
  -6   5  -1  402.66   29.20
  -6   5  -1  429.26   27.90
  -6   5  -1  417.96   28.50
  -7  -5  -1   46.10   10.50
  -7  -5  -1   55.99   11.30
  -7  -5  -1   53.19   11.50
   7  -5   1   45.30   11.20
   7   5   1   61.09    9.70
  -7   5  -1   61.49   10.60
   7   5   1   54.79   12.10
   7   5   1   77.69   14.10
  -7   5  -1   91.19   14.70
   7   5   1   58.59   13.70
  -7   5  -1   54.89   12.20
  -8  -5  -1  222.18   20.10
   8  -5   1  223.58   18.70
  -8  -5  -1  189.38   20.20
  -8   5  -1  210.28   19.60
  -8   5  -1  244.68   22.00
   8   5   1  193.48   18.70
  -8   5  -1  204.48   23.40
  -9  -5  -1    1.10   17.90
   9  -5   1    9.40   14.80
  -9   5  -1   16.30   18.60
   9   5   1   -0.20   16.40
  -9   5  -1    1.90   15.50
  10  -5   1   82.79   20.80
 -10  -5  -1   87.49   25.90
 -10   5  -1  109.29   20.60
 -10   5  -1   97.99   22.10
  10   5   1  112.59   21.40
 -10  -6   1   57.69   21.30
  10  -6  -1   79.09   16.80
 -10  -6   1   77.89   19.50
  10   6  -1   98.49   17.30
 -10   6   1   81.89   20.40
 -10   6   1   82.39   22.90
  -9  -6   1   22.30   14.90
  -9  -6   1   49.40   17.60
   9  -6  -1   20.80   15.90
  -9   6   1   47.40   17.80
   9   6  -1   54.49   13.30
  -9   6   1   37.70   19.50
  -8  -6   1  163.08   19.10
   8  -6  -1  136.59   18.30
  -8   6   1  165.48   21.20
  -8   6   1  140.69   20.00
   8   6  -1  125.39   18.90
  -7  -6   1   82.69   11.60
  -7  -6   1   71.59   11.00
  -7   6   1   82.49   11.80
   7   6  -1   81.29   11.40
  -7   6   1   74.19   12.40
   7   6  -1   65.89   11.00
   6  -6  -1   51.99    8.20
  -6  -6   1   81.09   10.70
   6  -6  -1   80.19   11.30
  -6  -6   1   66.99   10.80
  -6  -6   1   54.29    9.30
  -6  -6   1   58.99    8.10
   6  -6  -1   51.59   10.30
  -6  -6   1   63.69   10.40
  -6  -6   1   66.09   10.10
   6   6  -1   53.79    9.10
   6   6  -1   55.19    8.40
   6   6  -1   50.39    7.80
  -6   6   1   60.29    9.80
  -6   6   1   40.80   10.90
  -6   6   1   49.30    8.20
   5  -6  -1  402.46   32.00
  -5  -6   1  463.85   31.30
  -5  -6   1  434.66   30.50
   5  -6  -1  449.66   31.80
   5  -6  -1  412.36   28.80
  -5  -6   1  477.75   31.10
  -5  -6   1  445.06   29.70
   5  -6  -1  400.86   31.30
   5  -6  -1  412.06   28.80
   5  -6  -1  477.05   31.30
   5  -6  -1  440.96   31.00
   5  -6  -1  426.86   30.50
  -5  -6   1  462.25   30.60
   5  -6  -1  428.16   29.80
  -5  -6   1  459.15   32.20
  -5   6   1  517.95   31.30
   5   6  -1  418.46   31.00
   5   6  -1  487.85   29.90
  -5   6   1  470.65   30.50
   5   6  -1  487.05   31.80
  -5   6   1  477.55   30.30
  -5   6   1  509.95   32.10
   5   6  -1  461.45   30.60
   5   6  -1  503.45   33.40
  -4  -6   1  583.94   36.70
   4  -6  -1  630.84   37.40
   4  -6  -1  570.04   36.40
   4  -6  -1  555.24   37.50
  -4  -6   1  552.04   36.50
   4  -6  -1  540.15   36.20
  -4  -6   1  563.04   37.10
   4  -6  -1  578.94   37.10
  -4  -6   1  586.24   36.40
   4  -6  -1  556.14   35.70
   4  -6  -1  584.44   37.60
   4  -6  -1  588.94   36.80
  -4  -6   1  536.75   37.70
  -4  -6   1  570.24   37.10
  -4   6   1  582.34   37.10
   4   6  -1  570.74   37.00
  -4   6   1  477.65   37.30
  -4   6   1  544.55   36.50
   4   6  -1  518.35   37.10
  -4   6   1  540.45   35.80
   4   6  -1  556.04   36.00
   4   6  -1  521.95   37.00
  -3  -6   1  410.36   26.80
  -3  -6   1  436.46   27.20
   3  -6  -1  372.96   27.50
  -3  -6   1  439.56   27.60
  -3  -6   1  402.86   26.20
   3  -6  -1  432.46   27.20
   3  -6  -1  453.75   27.20
   3  -6  -1  437.16   27.70
   3  -6  -1  412.66   26.60
  -3  -6   1  470.05   27.60
  -3  -6   1  428.06   28.30
  -3  -6   1  403.06   27.90
   3  -6  -1  409.56   26.80
   3  -6  -1  447.76   27.50
   3   6  -1  336.67   27.10
  -3   6   1  345.27   27.20
   3   6  -1  384.76   27.60
   3   6  -1  388.86   27.00
  -3   6   1  394.76   26.80
  -3   6   1  370.36   26.40
   3   6  -1  408.16   28.20
   3   6  -1  417.16   26.40
   2  -6  -1   68.89    7.60
   2  -6  -1   46.10    5.90
  -2  -6   1   61.09    5.60
  -2  -6   1   68.39    4.80
   2  -6  -1   48.90    5.30
   2  -6  -1   65.09    6.60
   2  -6  -1   66.49    5.70
  -2  -6   1   61.59    7.90
  -2  -6   1   57.69    7.20
   2  -6  -1   54.19    5.30
  -2  -6   1   41.40    5.70
  -2  -6   1   48.50    5.50
   2  -6  -1   57.69    5.50
   2  -6  -1   57.09    5.60
   2   6  -1   45.60    5.40
   2   6  -1   51.59    7.60
  -2   6   1   47.90    5.30
  -2   6   1   50.09    5.80
   2   6  -1   49.00    6.50
   2   6  -1   55.99    7.00
   2   6  -1   49.20    4.80
  -2   6   1   67.59    6.10
   2   6  -1   58.69    6.00
  -2   6   1   48.40    5.90
  -2   6   1   54.99    6.50
  -1  -6   1 2097.69  129.59
  -1  -6   1 2186.38  129.89
  -1  -6   1 2141.79  129.69
   1  -6  -1 2036.10  129.49
   1  -6  -1 2061.79  129.39
  -1  -6   1 2089.09  129.09
   1  -6  -1 2039.40  129.59
   1  -6  -1 1986.10  129.79
   1  -6  -1 2112.09  129.39
   1  -6  -1 2091.49  129.39
  -1  -6   1 2117.99  129.59
   1  -6  -1 2211.88  129.59
  -1  -6   1 2241.38  129.69
   1  -6  -1 2133.49  129.59
   1   6  -1 1975.70  129.49
   1   6  -1 1963.50  129.59
   1   6  -1 2061.09  129.49
   1   6  -1 2000.00  129.09
  -1   6   1 1915.11  129.39
  -1   6   1 1989.30  129.69
  -1   6   1 1985.60  129.39
   1   6  -1 2026.80  129.59
   1   6  -1 1985.90  129.79
  -1   6   1 1893.31  129.49
   0  -6   1  279.47   18.60
   0  -6  -1  265.57   17.70
   0  -6   1  270.87   18.30
   0  -6   1  284.57   18.50
   0  -6  -1  241.78   18.40
   0  -6  -1  248.28   18.40
   0  -6  -1  264.27   17.70
   0  -6   1  254.57   18.20
   0  -6  -1  274.07   18.70
   0  -6   1  240.18   18.40
   0  -6  -1  254.37   18.10
   0  -6  -1  285.87   18.80
   0  -6   1  259.97   18.00
   0  -6   1  271.57   18.00
   0  -6  -1  245.68   18.20
   0   6  -1  303.27   18.50
   0   6   1  279.47   18.30
   0   6   1  273.17   18.20
   0   6  -1  271.97   17.90
   0   6  -1  316.87   18.50
   0   6  -1  290.57   18.30
   0   6  -1  287.17   18.40
   0   6   1  307.17   18.40
   0   6   1  275.37   18.50
   1  -6   1 1048.80   71.09
   1  -6   1 1063.39   70.59
   1  -6   1 1050.79   70.79
  -1  -6  -1 1056.69   70.49
  -1  -6  -1 1105.19   70.99
   1  -6   1 1112.59   70.09
  -1  -6  -1 1061.29   69.89
  -1  -6  -1 1145.19   70.89
  -1  -6  -1 1147.29   70.89
  -1  -6  -1 1059.69   70.79
  -1  -6  -1 1090.69   70.79
   1  -6   1 1124.89   70.79
   1  -6   1 1091.59   70.59
  -1   6  -1 1162.98   70.89
   1   6   1 1143.29   70.89
  -1   6  -1 1122.69   70.59
   1   6   1 1154.08   70.89
   1   6   1 1165.48   70.59
   1   6   1 1096.49   71.09
  -1   6  -1 1197.68   70.69
  -1   6  -1 1191.38   70.99
  -1   6  -1 1062.89   70.89
   1   6   1 1137.99   70.89
  -1   6  -1 1154.98   70.19
  -2  -6  -1  115.59    9.20
  -2  -6  -1  115.99    9.20
  -2  -6  -1  113.09    9.50
   2  -6   1   99.09    9.60
   2  -6   1  118.19    7.60
   2  -6   1  111.29    9.50
   2  -6   1  118.09    9.00
   2  -6   1  117.59    9.20
  -2  -6  -1  128.59   10.30
   2  -6   1  116.99    7.70
   2  -6   1  121.49    9.50
   2  -6   1  107.39   10.00
  -2  -6  -1   95.89    9.00
  -2  -6  -1  100.19   10.80
  -2   6  -1  125.89    8.90
   2   6   1  105.19    9.90
   2   6   1  128.09    9.10
  -2   6  -1  127.19   10.00
  -2   6  -1  139.69   10.30
   2   6   1  137.79    9.80
   2   6   1  132.69    9.90
  -3  -6  -1  777.82   49.10
   3  -6   1  771.22   49.00
   3  -6   1  761.82   49.50
  -3  -6  -1  766.12   48.20
  -3  -6  -1  756.12   48.90
   3  -6   1  717.13   48.50
  -3  -6  -1  697.23   48.50
  -3  -6  -1  763.32   48.60
   3  -6   1  799.62   47.90
  -3  -6  -1  747.43   48.80
   3  -6   1  713.53   48.60
  -3   6  -1  719.43   49.00
   3   6   1  811.12   49.40
   3   6   1  740.33   48.80
   3   6   1  739.73   48.30
  -3   6  -1  745.43   48.70
   3   6   1  750.02   48.70
  -3   6  -1  708.73   48.50
   3   6   1  778.12   48.20
   4  -6   1   60.89   11.20
   4  -6   1   67.69    7.30
   4  -6   1   68.19    6.10
  -4  -6  -1   62.29    9.40
   4  -6   1   77.29    9.60
  -4  -6  -1   59.19    9.70
   4  -6   1   61.09    7.20
   4  -6   1   67.79   10.60
  -4  -6  -1   72.19    9.30
   4  -6   1   66.69    5.20
  -4  -6  -1   80.79    7.40
  -4  -6  -1   78.99    7.60
   4   6   1   62.89    7.60
   4   6   1   73.99   11.60
  -4   6  -1   58.29    9.40
   4   6   1   66.09    5.00
   4   6   1   66.39    5.10
  -4   6  -1   55.19    8.20
   4   6   1   65.69    8.00
  -4   6  -1   56.89    5.90
  -4   6  -1   69.59    7.50
   4   6   1   75.89    9.60
  -4   6  -1   56.29    8.20
  -5  -6  -1  263.07   20.00
   5  -6   1  252.07   17.90
  -5  -6  -1  272.47   20.30
   5  -6   1  274.37   20.30
   5  -6   1  246.48   22.30
   5  -6   1  294.47   22.00
   5  -6   1  249.38   20.70
  -5  -6  -1  249.88   21.40
  -5   6  -1  266.27   17.70
   5   6   1  273.07   17.80
   5   6   1  278.67   20.10
   5   6   1  273.17   17.90
  -5   6  -1  231.98   18.80
   5   6   1  296.97   21.00
  -5   6  -1  266.77   19.80
  -5   6  -1  265.47   21.40
   5   6   1  292.97   23.20
  -5   6  -1  256.77   19.50
   5   6   1  284.37   19.90
   5   6   1  273.87   19.50
  -5   6  -1  303.37   21.40
   6  -6   1   58.99   10.40
  -6  -6  -1   70.29   12.40
  -6  -6  -1   57.59   10.10
   6  -6   1   51.99    9.30
  -6  -6  -1   64.79   11.50
  -6  -6  -1   64.79   10.10
  -6   6  -1   46.20    9.50
  -6   6  -1   47.80   11.70
   6   6   1   69.89   11.90
   6   6   1   51.59    7.80
  -6   6  -1   55.89    9.20
   6   6   1   39.60    8.30
   6   6   1   54.49    9.10
   6   6   1   57.59   11.40
  -7  -6  -1  153.98   15.30
  -7  -6  -1  126.99   17.80
  -7  -6  -1  111.59   14.30
  -7   6  -1  128.29   17.40
   7   6   1  125.99   12.90
  -7   6  -1  124.59   16.30
   7   6   1   88.09   13.10
  -7   6  -1  136.89   14.50
  -8  -6  -1   56.29   13.60
  -8  -6  -1   45.90   12.90
   8  -6   1   48.20   13.70
  -8  -6  -1   57.29   14.10
   8   6   1   55.59   14.70
  -8   6  -1   33.30   12.10
  -8   6  -1   39.50   16.30
  -8   6  -1   54.49   11.70
   9  -6   1  171.38   18.90
  -9  -6  -1  177.08   21.80
   9   6   1  173.88   22.60
  -9   6  -1  170.08   26.00
  -9   6  -1  172.68   23.90
 -10  -6  -1   17.70   23.00
 -10   6  -1    6.40   24.40
 -10   6  -1   36.90   21.50
  10   6   1   23.70   14.90
  10  -7  -1   15.50   20.80
 -10  -7   1   30.20   21.40
 -10  -7   1   15.00   18.70
  10   7  -1   47.80   20.70
 -10   7   1   18.50   22.10
 -10   7   1   23.40   25.00
  -9  -7   1    7.90   16.60
   9  -7  -1   -1.80   16.10
  -9  -7   1    8.20   20.30
  -9   7   1   22.80   18.10
   9   7  -1    5.00   16.60
  -9   7   1    1.30   19.60
  -8  -7   1  247.08   24.00
  -8  -7   1  235.88   24.40
   8  -7  -1  248.78   21.70
   8   7  -1  285.57   25.10
  -8   7   1  306.47   27.00
  -8   7   1  245.08   22.60
  -7  -7   1  307.27   23.80
  -7  -7   1  237.98   25.00
   7  -7  -1  269.27   21.40
  -7  -7   1  276.37   21.50
   7   7  -1  258.37   21.30
  -7   7   1  294.27   21.20
  -7   7   1  290.47   24.90
   7   7  -1  283.47   22.20
  -7   7   1  258.87   22.10
   6  -7  -1   17.30    7.20
   6  -7  -1   10.40    9.30
  -6  -7   1    2.10   11.20
   6  -7  -1   19.10    6.70
  -6  -7   1   14.20   10.50
  -6  -7   1   11.50    7.60
  -6  -7   1   16.90    7.30
  -6  -7   1   23.70   12.80
   6   7  -1   23.40    7.10
  -6   7   1   15.40   10.50
   6   7  -1   18.40    7.80
  -6   7   1    6.00   10.00
  -6   7   1   22.60    7.50
   6   7  -1   19.20    7.90
   5  -7  -1   71.99   10.40
  -5  -7   1   65.29    7.00
  -5  -7   1   75.29    8.80
  -5  -7   1   75.99    9.00
   5  -7  -1   55.89    9.90
  -5  -7   1   86.19   10.00
  -5  -7   1   72.99   10.50
   5  -7  -1   78.09    8.10
   5  -7  -1   62.39    6.40
  -5  -7   1   79.19   11.50
  -5   7   1   71.19    8.80
   5   7  -1   69.99   10.80
   5   7  -1   60.79    9.30
  -5   7   1   65.09    9.30
  -5   7   1   69.49    9.20
   5   7  -1   74.79   12.20
   5   7  -1   81.69    8.40
  -4  -7   1  571.94   36.40
   4  -7  -1  528.15   37.60
   4  -7  -1  564.04   36.70
   4  -7  -1  539.15   38.20
   4  -7  -1  574.44   36.50
   4  -7  -1  533.85   36.90
  -4  -7   1  509.55   37.50
  -4  -7   1  547.05   37.20
  -4  -7   1  548.15   37.80
   4  -7  -1  573.84   38.70
   4  -7  -1  503.15   37.30
  -4  -7   1  594.14   38.60
  -4  -7   1  549.85   37.50
   4  -7  -1  581.24   37.60
   4   7  -1  586.64   38.30
   4   7  -1  571.24   37.60
  -4   7   1  655.93   38.40
   4   7  -1  596.04   38.70
   4   7  -1  546.55   39.10
  -4   7   1  603.54   38.00
  -4   7   1  588.54   37.20
   4   7  -1  633.44   37.00
   3  -7  -1  382.76   25.60
   3  -7  -1  376.26   26.70
   3  -7  -1  385.06   26.00
  -3  -7   1  430.16   27.00
  -3  -7   1  376.26   27.70
   3  -7  -1  388.46   26.40
  -3  -7   1  410.96   25.20
   3  -7  -1  381.66   26.20
  -3  -7   1  421.66   27.20
  -3  -7   1  397.16   26.20
   3  -7  -1  405.16   25.90
  -3  -7   1  409.66   26.10
   3  -7  -1  393.76   25.60
   3  -7  -1  423.66   27.20
   3  -7  -1  364.46   26.70
  -3  -7   1  365.26   26.80
   3   7  -1  391.76   25.90
   3   7  -1  410.36   26.90
  -3   7   1  368.56   26.80
  -3   7   1  380.26   25.60
   3   7  -1  383.96   26.80
  -3   7   1  357.46   26.00
   3   7  -1  409.06   26.10
   3   7  -1  380.26   26.70
   3   7  -1  406.76   25.30
  -3   7   1  334.37   26.10
  -2  -7   1  469.65   31.80
   2  -7  -1  472.25   31.70
  -2  -7   1  485.45   31.80
   2  -7  -1  442.96   31.20
   2  -7  -1  471.35   32.00
  -2  -7   1  513.75   32.30
   2  -7  -1  491.45   31.30
  -2  -7   1  462.85   31.70
  -2  -7   1  471.55   30.70
   2  -7  -1  523.35   31.80
   2  -7  -1  537.65   32.10
   2  -7  -1  524.15   31.40
   2  -7  -1  472.65   31.60
  -2  -7   1  512.35   31.70
   2   7  -1  463.05   31.70
   2   7  -1  498.25   31.60
   2   7  -1  486.35   32.40
  -2   7   1  437.56   31.40
  -2   7   1  475.55   31.20
   2   7  -1  466.95   31.50
  -2   7   1  446.96   31.00
   2   7  -1  490.65   31.60
   2   7  -1  481.25   30.80
  -2   7   1  462.55   31.30
  -2   7   1  439.16   31.90
   1  -7  -1  690.23   40.70
  -1  -7   1  651.83   40.60
   1  -7  -1  645.04   40.10
  -1  -7   1  644.14   40.50
  -1  -7   1  555.04   40.10
   1  -7  -1  651.43   39.90
   1  -7  -1  659.23   40.30
   1  -7  -1  606.64   39.90
  -1  -7   1  623.34   40.50
   1  -7  -1  640.34   40.30
  -1  -7   1  645.44   39.60
  -1  -7   1  640.94   40.40
   1  -7  -1  703.63   40.60
   1  -7  -1  628.24   40.20
   1  -7  -1  630.24   40.20
   1   7  -1  595.84   40.20
   1   7  -1  599.84   39.60
   1   7  -1  611.64   40.30
  -1   7   1  587.84   39.90
  -1   7   1  571.44   40.10
  -1   7   1  573.54   40.50
   1   7  -1  609.84   40.70
   1   7  -1  576.64   40.10
   1   7  -1  626.94   40.30
  -1   7   1  579.04   40.10
   0  -7   1  298.57   20.60
   0  -7   1  249.78   19.80
   0  -7   1  315.87   20.90
   0  -7  -1  273.37   19.20
   0  -7  -1  296.17   20.10
   0  -7  -1  296.87   20.30
   0  -7   1  288.37   20.40
   0  -7   1  293.17   20.10
   0  -7  -1  271.77   20.70
   0  -7  -1  284.57   19.90
   0  -7  -1  280.67   19.30
   0  -7   1  300.57   19.60
   0  -7  -1  292.57   20.00
   0  -7   1  296.67   19.90
   0  -7  -1  315.47   20.30
   0   7   1  293.07   20.00
   0   7  -1  296.77   19.90
   0   7   1  343.47   20.40
   0   7  -1  316.87   19.80
   0   7  -1  316.47   20.30
   0   7  -1  322.17   20.10
   0   7   1  284.17   19.70
   0   7  -1  286.67   19.60
   0   7   1  303.27   20.20
  -1  -7  -1   13.20    3.80
   1  -7   1   10.70    3.60
  -1  -7  -1   13.50    4.60
   1  -7   1   17.40    3.50
  -1  -7  -1   25.70    4.70
  -1  -7  -1    5.70    3.70
   1  -7   1   18.90    3.90
  -1  -7  -1   18.60    2.50
   1  -7   1   14.30    4.10
   1  -7   1   12.30    5.70
  -1  -7  -1   10.10    5.80
  -1  -7  -1   20.90    4.00
  -1  -7  -1   16.80    2.40
   1  -7   1   15.40    4.90
  -1   7  -1   20.60    3.60
  -1   7  -1   18.40    5.40
   1   7   1   20.90    6.50
  -1   7  -1   15.20    4.70
   1   7   1   22.00    4.40
   1   7   1   18.90    4.80
  -1   7  -1    9.60    5.30
  -1   7  -1   13.70    3.10
  -1   7  -1   20.30    3.90
   1   7   1   20.50    4.90
  -2  -7  -1  811.92   52.69
   2  -7   1  756.62   52.69
   2  -7   1  817.22   51.29
   2  -7   1  818.52   52.29
  -2  -7  -1  806.32   52.69
   2  -7   1  685.03   52.89
   2  -7   1  780.02   52.49
  -2  -7  -1  813.82   52.19
   2  -7   1  810.32   52.19
  -2  -7  -1  852.31   53.09
  -2  -7  -1  786.02   52.49
  -2  -7  -1  810.12   52.69
  -2   7  -1  835.52   51.39
   2   7   1  900.21   52.89
  -2   7  -1  826.52   52.39
   2   7   1  851.81   52.29
  -2   7  -1  808.42   52.09
  -2   7  -1  820.52   52.59
   2   7   1  871.51   52.59
  -2   7  -1  718.33   52.69
   2   7   1  955.00   53.39
   3  -7   1  224.48   16.20
  -3  -7  -1  233.68   16.10
   3  -7   1  227.98   15.20
   3  -7   1  234.58   16.90
  -3  -7  -1  215.08   15.40
   3  -7   1  193.28   16.00
  -3  -7  -1  212.48   16.20
  -3  -7  -1  249.18   17.10
   3  -7   1  208.68   15.50
  -3  -7  -1  224.68   15.70
   3  -7   1  192.28   16.30
  -3   7  -1  215.88   15.00
   3   7   1  240.18   16.80
   3   7   1  215.98   15.60
  -3   7  -1  219.88   15.60
   3   7   1  216.28   16.10
   3   7   1  176.28   15.60
  -3   7  -1  229.78   16.90
  -3   7  -1  201.98   15.80
  -4  -7  -1   68.59   10.60
   4  -7   1   63.09    7.20
  -4  -7  -1   55.19    8.80
   4  -7   1   75.29    5.40
  -4  -7  -1   81.09    8.40
  -4  -7  -1   79.99    9.60
   4  -7   1   71.49    9.60
   4  -7   1   80.19   12.00
   4  -7   1   75.69   10.10
   4  -7   1   74.09    5.30
   4  -7   1   86.59    8.40
   4  -7   1   79.69    8.20
   4   7   1   77.29    7.90
  -4   7  -1   97.29    7.10
   4   7   1   64.39   10.50
  -4   7  -1   79.79    8.00
   4   7   1   90.29    9.10
  -4   7  -1   90.19   11.70
  -4   7  -1   71.59    8.70
  -4   7  -1   76.99    8.40
   4   7   1   77.49    8.60
   5  -7   1  129.39   11.00
  -5  -7  -1   94.49   11.80
  -5  -7  -1  108.09   13.20
   5  -7   1   91.69   10.50
   5  -7   1  113.29   13.90
  -5  -7  -1  117.39   11.10
  -5  -7  -1  108.19   11.80
  -5  -7  -1  114.79   14.10
  -5   7  -1  112.99    8.70
  -5   7  -1  105.79   11.00
   5   7   1  106.49   11.50
   5   7   1  102.19   12.00
  -5   7  -1  108.19   11.80
  -5   7  -1  104.69   11.50
   5   7   1  115.89    8.20
   5   7   1  141.09   11.50
   5   7   1  103.19   11.40
  -6  -7  -1  363.26   26.60
  -6  -7  -1  356.06   27.20
  -6  -7  -1  399.46   26.20
   6  -7   1  381.76   26.10
  -6  -7  -1  399.66   26.10
  -6  -7  -1  352.76   27.20
  -6   7  -1  364.46   25.60
  -6   7  -1  337.47   27.30
   6   7   1  350.06   27.20
   6   7   1  350.76   25.90
   6   7   1  337.07   26.30
   7  -7   1   23.90   11.70
  -7  -7  -1    4.70   10.00
  -7  -7  -1   20.70   10.50
  -7  -7  -1   39.80   11.50
   7   7   1    8.60    8.50
  -7   7  -1   29.60    9.60
  -7   7  -1   18.00   10.60
  -7   7  -1   10.40   13.40
   7   7   1   28.40    9.80
   8  -7   1   67.79   12.80
  -8  -7  -1   72.99   14.40
  -8  -7  -1   63.19   18.90
  -8  -7  -1  118.89   16.80
  -8   7  -1  107.09   15.80
  -8   7  -1   94.49   16.70
  -8   7  -1   87.69   14.30
   8   7   1   81.69   16.20
   9  -7   1    0.20   16.50
  -9  -7  -1    0.60   14.90
   9   7   1   -5.70   11.70
  -9   7  -1    6.90   14.50
  -9   7  -1    5.30   17.80
 -10  -7  -1   25.10   19.20
  10  -7   1   69.79   22.00
 -10   7  -1   63.19   20.40
 -10   7  -1   19.00   16.70
  10   7   1   40.10   21.10
  -9  -8   1   71.39   15.10
  -9  -8   1   59.99   23.40
   9  -8  -1   43.50   13.90
  -9   8   1   42.20   21.80
   9   8  -1   72.39   19.20
  -9   8   1   41.10   15.40
  -8  -8   1   92.29   16.70
  -8  -8   1   93.49   14.00
   8  -8  -1   73.49   13.40
  -8   8   1  126.79   19.00
  -8   8   1   83.49   19.70
   8   8  -1  138.29   19.20
  -7  -8   1  102.49   15.50
  -7  -8   1  145.49   14.20
  -7  -8   1  129.19   14.70
   7  -8  -1  107.59   13.40
  -7   8   1  119.39   15.50
  -7   8   1  107.49   18.30
  -7   8   1  119.79   14.70
   7   8  -1  144.49   14.60
   7   8  -1  102.49   14.00
  -6  -8   1   92.39   12.30
   6  -8  -1   68.79   10.30
  -6  -8   1   97.89   13.40
  -6  -8   1   88.99   12.30
  -6   8   1   77.09   13.00
   6   8  -1   48.90   10.50
  -6   8   1   84.19   11.00
  -6   8   1   64.49   14.00
   6   8  -1   66.79   12.50
  -5  -8   1  254.67   21.70
  -5  -8   1  250.47   19.90
   5  -8  -1  280.67   20.60
  -5  -8   1  246.68   19.50
  -5  -8   1  241.38   17.80
  -5  -8   1  232.48   20.50
   5  -8  -1  263.77   20.70
   5  -8  -1  217.78   18.50
  -5  -8   1  223.08   21.80
  -5   8   1  278.17   19.50
   5   8  -1  288.77   20.10
  -5   8   1  275.07   20.20
  -5   8   1  284.47   20.00
   5   8  -1  298.07   22.40
   5   8  -1  313.27   20.30
   4  -8  -1  577.14   37.60
   4  -8  -1  567.14   37.30
   4  -8  -1  564.94   38.30
   4  -8  -1  569.34   38.40
   4  -8  -1  545.55   38.40
  -4  -8   1  602.34   38.60
  -4  -8   1  549.15   38.20
   4  -8  -1  563.94   38.70
   4  -8  -1  541.35   38.40
   4  -8  -1  554.24   37.30
  -4  -8   1  569.54   36.80
   4  -8  -1  575.64   39.80
  -4  -8   1  592.84   38.10
  -4  -8   1  546.15   37.90
  -4  -8   1  563.24   39.20
   4   8  -1  585.54   39.20
   4   8  -1  560.04   39.00
  -4   8   1  605.84   38.10
  -4   8   1  624.84   38.50
   4   8  -1  608.94   38.50
  -4   8   1  548.05   37.20
  -4   8   1  577.74   39.10
   4   8  -1  583.34   36.90
   4   8  -1  620.14   38.60
   3  -8  -1  251.37   18.60
   3  -8  -1  216.98   15.90
  -3  -8   1  233.48   15.40
  -3  -8   1  236.78   16.40
   3  -8  -1  256.47   17.70
   3  -8  -1  249.38   16.90
  -3  -8   1  191.98   17.80
   3  -8  -1  245.88   18.00
   3  -8  -1  255.67   16.40
   3  -8  -1  237.38   17.20
   3  -8  -1  244.98   16.50
   3  -8  -1  225.88   17.60
  -3  -8   1  249.88   17.70
  -3  -8   1  232.18   18.20
  -3  -8   1  226.08   17.30
   3   8  -1  227.48   16.90
   3   8  -1  192.38   17.50
  -3   8   1  210.58   17.00
   3   8  -1  218.28   17.50
  -3   8   1  224.38   16.80
   3   8  -1  217.88   17.20
   3   8  -1  247.58   17.20
   3   8  -1  221.38   15.50
  -3   8   1  228.38   16.40
  -3   8   1  232.18   16.40
  -2  -8   1   65.39    8.50
   2  -8  -1   84.19    9.40
  -2  -8   1   80.39   10.50
  -2  -8   1   69.29    9.20
  -2  -8   1   65.39    8.20
   2  -8  -1   67.49    9.70
   2  -8  -1   77.09    8.40
   2  -8  -1   85.09    8.20
   2  -8  -1   79.19    8.80
   2  -8  -1   73.69    8.20
   2  -8  -1   80.89    7.10
  -2  -8   1   80.29    8.10
   2  -8  -1   76.59    8.80
  -2  -8   1   79.59    6.40
   2   8  -1   80.69    8.90
   2   8  -1   80.09    6.80
   2   8  -1   76.79    8.50
  -2   8   1   75.79    9.10
  -2   8   1   73.89    8.20
  -2   8   1   76.29    7.30
   2   8  -1   69.09    9.50
   2   8  -1   78.49   10.50
  -2   8   1   73.79    7.50
  -1  -8   1 1615.24  103.09
   1  -8  -1 1652.23  103.09
  -1  -8   1 1634.54  103.19
   1  -8  -1 1571.14  103.19
   1  -8  -1 1629.44  102.79
   1  -8  -1 1628.94  102.89
  -1  -8   1 1594.74  102.89
  -1  -8   1 1609.44  103.29
   1  -8  -1 1585.74  103.39
   1  -8  -1 1631.84  103.09
  -1  -8   1 1648.94  104.29
  -1  -8   1 1576.44  103.19
   1  -8  -1 1613.14  102.59
   1  -8  -1 1675.83  102.69
   1   8  -1 1659.93  103.39
  -1   8   1 1611.84  103.79
   1   8  -1 1639.44  102.89
   1   8  -1 1622.04  102.39
   1   8  -1 1612.04  103.09
   1   8  -1 1678.43  103.19
   1   8  -1 1660.23  103.19
  -1   8   1 1616.04  102.79
  -1   8   1 1613.64  102.99
   0  -8  -1    7.90    4.80
   0  -8   1   19.00    5.40
   0  -8  -1   22.50    6.00
   0  -8  -1   10.60    5.90
   0  -8  -1   17.20    7.10
   0  -8   1   12.50    4.80
   0  -8   1   15.80    4.40
   0  -8   1   10.00    5.40
   0  -8   1    5.20    4.60
   0  -8  -1   14.50    3.90
   0  -8   1   14.20    4.80
   0  -8  -1   20.10    4.70
   0  -8   1   14.70    5.30
   0  -8  -1   13.70    6.40
   0   8   1   24.70    5.50
   0   8   1   24.80    4.70
   0   8  -1   31.20    5.60
   0   8  -1   30.50    5.00
   1  -8   1  205.68   14.90
   1  -8   1  194.98   13.80
  -1  -8  -1  195.78   14.90
   1  -8   1  221.18   14.50
  -1  -8  -1  186.88   14.70
   1  -8   1  225.28   16.30
  -1  -8  -1  198.38   13.10
  -1  -8  -1  181.78   14.10
   1  -8   1  207.88   14.70
   1  -8   1  189.28   14.20
  -1  -8  -1  186.08   14.70
   1  -8   1  212.48   14.70
  -1  -8  -1  193.18   13.10
  -1  -8  -1  214.48   14.80
  -1  -8  -1  184.98   15.20
   1   8   1  197.08   14.90
  -1   8  -1  190.38   14.50
  -1   8  -1  184.38   14.50
   1   8   1  211.88   14.50
   1   8   1  175.48   14.80
   1   8   1  202.68   14.90
  -1   8  -1  228.18   14.60
  -1   8  -1  183.38   14.50
  -1   8  -1  190.58   14.30
  -1   8  -1  202.08   13.60
   1   8   1  193.18   14.20
   2  -8   1  116.29   12.60
   2  -8   1  127.49    8.60
   2  -8   1  122.09   10.60
   2  -8   1  124.69   10.50
  -2  -8  -1  149.79   11.30
  -2  -8  -1  112.39   12.90
  -2  -8  -1  115.99   10.70
   2  -8   1  126.19   10.40
  -2  -8  -1  109.99    9.90
  -2  -8  -1  133.69   12.30
  -2  -8  -1  136.99   11.80
   2  -8   1  127.09   10.10
   2  -8   1  122.19   10.70
  -2   8  -1  129.99   10.10
  -2   8  -1  100.99   10.30
   2   8   1  107.19   11.00
  -2   8  -1  123.79   11.00
  -2   8  -1  131.89   11.20
  -2   8  -1  129.79    8.60
  -2   8  -1  128.59   10.60
   2   8   1   99.39    9.80
   2   8   1  111.09   10.30
   2   8   1  127.99   11.20
  -3  -8  -1  348.07   22.10
  -3  -8  -1  308.27   24.20
  -3  -8  -1  308.17   22.50
  -3  -8  -1  337.97   21.80
   3  -8   1  324.87   22.30
   3  -8   1  324.47   22.40
   3  -8   1  326.57   20.00
   3  -8   1  332.57   22.60
   3  -8   1  330.87   20.00
   3  -8   1  320.27   22.90
   3  -8   1  315.17   21.60
  -3  -8  -1  336.27   23.40
  -3   8  -1  266.37   22.60
   3   8   1  287.37   23.90
   3   8   1  319.47   22.00
  -3   8  -1  312.07   21.60
   3   8   1  285.57   22.30
   3   8   1  292.47   22.10
  -3   8  -1  295.17   22.90
  -3   8  -1  343.77   22.10
  -4  -8  -1   35.80   10.10
   4  -8   1   40.50    8.00
   4  -8   1   41.10    8.40
  -4  -8  -1   57.39   10.30
  -4  -8  -1   41.50    7.00
  -4  -8  -1   26.40    7.90
   4  -8   1   42.40    6.50
   4  -8   1   26.40    8.00
   4  -8   1   24.50   10.60
   4  -8   1   31.30   10.70
  -4  -8  -1   38.90   10.30
   4   8   1   31.10    6.90
  -4   8  -1   37.70    6.60
   4   8   1   45.80    8.10
  -4   8  -1   43.90    9.60
   4   8   1   41.10   12.40
  -4   8  -1   47.80   10.70
   4   8   1   58.79    8.40
  -4   8  -1   35.30    5.70
   5  -8   1  337.97   24.90
   5  -8   1  311.97   22.80
  -5  -8  -1  288.47   23.40
  -5  -8  -1  295.57   23.10
   5  -8   1  312.97   23.90
  -5  -8  -1  276.67   23.20
  -5  -8  -1  314.07   22.80
  -5  -8  -1  297.37   24.90
   5   8   1  348.37   23.40
   5   8   1  308.67   22.50
   5   8   1  359.66   24.40
  -5   8  -1  362.56   23.90
  -5   8  -1  307.77   22.60
  -5   8  -1  316.77   24.20
  -5   8  -1  321.77   21.40
  -6  -8  -1   29.10   10.60
  -6  -8  -1   24.80   13.00
  -6  -8  -1   40.80    9.40
   6  -8   1   47.40    8.90
   6  -8   1   31.60   10.90
  -6   8  -1   48.40   12.80
  -6   8  -1   46.80    8.50
   6   8   1   53.39   10.30
   6   8   1   55.99   12.00
  -6   8  -1   55.79   12.10
   6   8   1   44.60   12.20
   7  -8   1  179.98   16.30
   7  -8   1  170.48   18.80
  -7  -8  -1  187.08   21.10
  -7  -8  -1  143.89   16.90
  -7  -8  -1  131.79   17.90
   7   8   1  162.08   16.80
  -7   8  -1  179.08   19.70
  -7   8  -1  188.48   17.70
  -7   8  -1  177.88   20.70
   7   8   1  139.99   18.90
   8  -8   1   -1.30   14.30
   8  -8   1    5.80   10.40
  -8  -8  -1    5.60   13.10
  -8  -8  -1   -1.90   17.00
   8   8   1   12.40   11.10
  -8   8  -1   14.00   12.80
  -8   8  -1   10.70   14.40
  -8   8  -1    7.20   15.30
   9  -8   1  238.58   28.10
   9  -8   1  181.08   20.80
  -9  -8  -1  124.89   26.80
   9   8   1  175.38   25.00
  -9   8  -1  206.88   21.70
  -9  -9   1    2.50   18.20
  -9  -9   1    3.10   22.50
   9   9  -1   11.00   18.30
  -9   9   1    8.70   16.70
   8  -9  -1  158.58   20.80
  -8  -9   1  156.68   20.60
  -8  -9   1  112.19   22.10
   8   9  -1  111.49   19.60
  -8   9   1  146.19   23.00
  -8   9   1  107.89   20.10
  -7  -9   1  108.19   16.20
  -7  -9   1  124.79   15.30
   7  -9  -1  118.19   14.30
   7   9  -1  109.19   15.40
   7   9  -1  122.49   14.80
  -7   9   1  132.99   19.00
  -7   9   1  117.89   19.40
  -7   9   1  122.59   15.00
  -6  -9   1   96.39   11.60
  -6  -9   1   71.49   16.70
   6  -9  -1   81.09   11.10
  -6  -9   1   85.59   12.20
   6   9  -1   81.19   13.90
  -6   9   1   89.19   12.30
   6   9  -1   58.59   11.70
  -6   9   1  100.09   12.20
  -6   9   1   86.99   15.30
  -5  -9   1   44.50   11.30
  -5  -9   1   37.30    7.90
   5  -9  -1   48.30   11.10
   5  -9  -1   33.30    8.10
  -5  -9   1   25.50    8.90
  -5  -9   1   25.70    6.60
   5  -9  -1   28.90    7.60
   5   9  -1   30.80    8.10
  -5   9   1   37.30    8.80
  -5   9   1   27.20   11.00
  -5   9   1   37.70    8.20
   5   9  -1   35.60    9.20
  -4  -9   1  423.56   28.20
  -4  -9   1  380.96   27.40
   4  -9  -1  454.65   28.10
   4  -9  -1  399.86   26.20
   4  -9  -1  395.06   27.50
   4  -9  -1  395.16   28.30
  -4  -9   1  359.86   25.60
   4  -9  -1  379.06   26.80
  -4  -9   1  388.06   27.80
  -4  -9   1  415.16   28.30
  -4  -9   1  439.16   28.10
   4   9  -1  385.96   28.80
  -4   9   1  390.76   27.50
   4   9  -1  383.66   28.30
  -4   9   1  393.86   27.90
   4   9  -1  377.26   27.20
  -4   9   1  373.06   27.40
  -4   9   1  391.36   26.50
   3  -9  -1  156.48   15.30
   3  -9  -1  180.08   13.20
  -3  -9   1  169.08   16.30
  -3  -9   1  192.88   14.70
  -3  -9   1  188.38   14.10
   3  -9  -1  184.88   12.70
   3  -9  -1  163.48   14.80
   3  -9  -1  157.08   13.80
   3  -9  -1  184.48   13.50
   3  -9  -1  170.08   13.40
  -3  -9   1  154.58   16.10
   3  -9  -1  143.39   16.00
   3  -9  -1  146.69   13.30
  -3  -9   1  164.68   11.80
  -3   9   1  169.98   13.00
   3   9  -1  183.58   14.50
  -3   9   1  157.38   13.90
   3   9  -1  173.78   13.60
   3   9  -1  177.28   15.60
   3   9  -1  147.09   13.80
   3   9  -1  184.78   15.20
  -3   9   1  161.88   13.80
   3   9  -1  178.78   12.00
   2  -9  -1  559.54   38.90
  -2  -9   1  559.44   37.70
  -2  -9   1  505.15   37.20
  -2  -9   1  555.54   37.90
   2  -9  -1  512.65   37.10
  -2  -9   1  552.54   37.00
   2  -9  -1  555.54   38.50
  -2  -9   1  537.05   36.10
   2  -9  -1  497.25   37.00
   2  -9  -1  534.65   36.80
  -2  -9   1  543.75   38.00
   2  -9  -1  516.35   37.30
  -2   9   1  633.94   37.20
   2   9  -1  612.44   37.90
   2   9  -1  553.64   38.40
  -2   9   1  612.94   37.00
   2   9  -1  606.64   37.60
   2   9  -1  628.14   37.10
  -2   9   1  603.84   36.60
  -2   9   1  565.24   37.40
   2   9  -1  567.74   37.30
  -1  -9   1  247.18   16.10
  -1  -9   1  232.18   14.60
   1  -9  -1  214.98   15.60
   1  -9  -1  228.08   16.50
   1  -9  -1  244.08   15.00
  -1  -9   1  215.28   16.30
   1  -9  -1  208.58   15.70
   1  -9  -1  229.28   16.40
   1  -9  -1  239.28   15.30
  -1  -9   1  232.68   16.90
   1  -9  -1  224.28   15.20
   1  -9  -1  214.18   16.40
   1  -9  -1  223.98   16.30
   1   9  -1  190.88   14.70
  -1   9   1  188.88   14.90
   1   9  -1  190.08   15.50
   1   9  -1  178.68   15.00
  -1   9   1  183.78   15.40
  -1   9   1  187.98   14.90
  -1   9   1  175.98   15.10
   1   9  -1  184.48   15.90
   1   9  -1  185.88   15.30
   0  -9  -1  766.22   50.79
   0  -9  -1  737.73   51.79
   0  -9   1  784.02   51.29
   0  -9  -1  767.72   51.69
   0  -9   1  852.01   52.59
   0  -9  -1  769.72   51.79
   0  -9  -1  750.82   51.89
   0  -9   1  811.52   51.89
   0  -9   1  751.32   51.89
   0  -9   1  780.02   51.69
   0  -9  -1  778.62   50.89
   0  -9   1  813.62   51.19
   0  -9  -1  814.72   51.59
   0  -9  -1  808.22   52.09
   0  -9   1  746.53   51.69
   0   9   1  805.32   51.49
   0   9  -1  859.51   51.29
   0   9  -1  848.82   51.79
   0   9   1  804.32   51.59
   0   9  -1  844.82   51.29
   0   9  -1  828.32   51.69
   0   9   1  788.02   51.79
   0   9   1  798.12   51.79
   0   9  -1  851.01   51.69
  -1  -9  -1   -0.90    6.50
   1  -9   1    6.70    6.60
   1  -9   1    5.90    6.70
   1  -9   1    2.30    3.40
  -1  -9  -1    6.30    4.30
   1  -9   1    2.60    4.30
  -1  -9  -1    2.70    4.80
   1  -9   1    1.60    5.70
  -1  -9  -1    3.10    2.80
  -1  -9  -1    0.70    8.50
  -1  -9  -1    3.20    3.20
   1  -9   1    4.20    8.30
  -1  -9  -1    5.50    5.70
   1   9   1   -0.10    5.60
  -1   9  -1    0.20    4.10
  -1   9  -1    1.60    4.00
  -1   9  -1   -1.80    6.40
  -1   9  -1    2.00    3.70
   1   9   1   -1.20    5.30
  -1   9  -1    0.60    4.20
   1   9   1    3.50    5.50
   1   9   1    6.40    4.40
   2  -9   1  964.20   59.79
   2  -9   1 1063.69   60.99
  -2  -9  -1  862.11   60.89
   2  -9   1  941.51   61.19
   2  -9   1  939.51   61.49
   2  -9   1  931.41   61.19
  -2  -9  -1  940.81   61.59
   2  -9   1  953.80   61.59
  -2  -9  -1  923.41   60.69
  -2  -9  -1  928.61   59.19
  -2  -9  -1  930.51   59.19
  -2  -9  -1  937.31   61.19
   2  -9   1  989.60   60.89
  -2  -9  -1 1019.50   61.59
   2   9   1  826.52   60.99
  -2   9  -1  945.71   59.79
   2   9   1  967.60   60.79
  -2   9  -1  980.60   60.99
  -2   9  -1  966.40   60.79
   2   9   1  884.11   61.19
  -2   9  -1  924.11   61.09
   2   9   1 1017.80   62.09
  -2   9  -1  954.30   61.39
  -2   9  -1  904.31   60.99
   3  -9   1  699.13   43.70
   3  -9   1  699.33   43.80
  -3  -9  -1  659.83   43.50
  -3  -9  -1  662.53   44.10
   3  -9   1  667.63   43.10
  -3  -9  -1  588.94   43.70
   3  -9   1  632.64   44.30
  -3  -9  -1  652.43   43.20
  -3  -9  -1  658.93   44.50
   3  -9   1  619.94   41.60
   3  -9   1  659.23   44.60
   3  -9   1  652.63   43.60
   3  -9   1  609.84   41.60
  -3   9  -1  699.93   43.70
  -3   9  -1  668.03   44.00
  -3   9  -1  671.03   43.00
  -3   9  -1  678.73   43.50
   3   9   1  702.13   44.00
   3   9   1  719.63   43.50
   3   9   1  636.84   45.10
   3   9   1  665.13   43.70
  -4  -9  -1   31.10    7.90
   4  -9   1   20.40    8.10
   4  -9   1   20.20    8.20
  -4  -9  -1   24.10   11.20
   4  -9   1   16.70    8.20
   4  -9   1   34.10    6.50
  -4  -9  -1   13.10    8.20
  -4  -9  -1   23.40   11.20
  -4  -9  -1   15.50    7.00
  -4   9  -1   28.80    6.70
  -4   9  -1   32.00    5.70
  -4   9  -1   29.40    9.80
   4   9   1   46.10    8.50
   4   9   1   30.70    8.50
   4   9   1   22.80    8.90
   5  -9   1   16.50    9.70
   5  -9   1   35.60   10.00
  -5  -9  -1   34.20    8.40
  -5  -9  -1   35.10    9.80
  -5  -9  -1   21.30    9.00
   5   9   1   34.80    8.30
   5   9   1   27.50    9.10
  -5   9  -1   41.90   11.50
  -5   9  -1   22.60    7.50
   5   9   1   33.00   10.10
   6  -9   1  434.36   28.90
  -6  -9  -1  397.56   28.20
  -6  -9  -1  413.26   30.60
  -6  -9  -1  358.46   27.20
   6  -9   1  338.27   28.50
  -6   9  -1  320.37   29.40
   6   9   1  356.96   27.70
  -6   9  -1  364.96   26.80
   6   9   1  369.36   29.00
  -6   9  -1  374.56   29.20
   7  -9   1   21.50   10.60
  -7  -9  -1   22.80   11.40
  -7  -9  -1   30.50   13.20
  -7  -9  -1   14.70   16.00
   7  -9   1   35.00   13.40
  -7   9  -1   23.90   15.50
  -7   9  -1   16.80   12.40
   7   9   1    8.00   11.30
  -7   9  -1   28.60   11.00
   7   9   1   23.10   13.90
  -8  -9  -1   50.09   15.50
  -8  -9  -1   70.39   16.40
   8  -9   1  106.19   18.10
   8  -9   1   72.09   13.80
  -8   9  -1   73.89   15.90
   8   9   1   68.09   17.80
  -8   9  -1   79.09   16.20
  -8   9  -1   77.29   18.60
   9  -9   1   13.20   19.00
  -9  -9  -1   29.80   26.60
  -9   9  -1    8.30   20.30
   9   9   1   20.90   14.30
  -9   9  -1   28.00   25.50
  -9 -10   1   21.10   19.50
   9 -10  -1   17.00   19.80
  -9 -10   1   -0.50   24.10
   9  10  -1   11.90   14.90
  -9  10   1   33.70   24.40
  -9  10   1   51.99   22.20
  -8 -10   1    5.70   19.40
   8 -10  -1   28.70   16.90
  -8 -10   1   39.80   16.70
  -8  10   1   51.39   14.30
  -8  10   1   34.10   19.50
   8  10  -1   10.70   16.70
  -7 -10   1   71.59   15.40
   7 -10  -1  119.09   14.50
   7 -10  -1   97.79   13.90
  -7 -10   1   97.79   16.60
  -7  10   1  110.59   14.60
   7  10  -1   85.09   15.10
   7  10  -1  101.99   12.80
  -7  10   1   62.59   13.70
  -7  10   1   83.19   15.50
   6 -10  -1   77.29   12.60
   6 -10  -1   99.29   14.70
  -6 -10   1  111.79   18.10
  -6 -10   1   90.09   13.30
  -6 -10   1  103.79   14.80
  -6  10   1   83.39   13.10
  -6  10   1  111.99   13.80
   6  10  -1  102.19   12.00
   6  10  -1  102.19   16.00
  -6  10   1  113.29   17.30
  -5 -10   1  329.17   22.20
  -5 -10   1  302.57   23.90
  -5 -10   1  305.27   23.90
   5 -10  -1  314.77   23.10
   5 -10  -1  326.67   22.90
  -5  10   1  301.27   23.20
   5  10  -1  298.97   23.60
   5  10  -1  297.37   24.40
  -5  10   1  281.37   24.80
  -5  10   1  281.97   22.00
  -4 -10   1  204.48   18.60
  -4 -10   1  249.58   20.30
   4 -10  -1  191.28   18.30
   4 -10  -1  265.57   18.00
  -4 -10   1  255.07   18.60
   4 -10  -1  229.78   16.70
  -4 -10   1  231.08   19.20
   4 -10  -1  213.88   19.20
   4  10  -1  245.58   19.20
  -4  10   1  225.18   18.50
   4  10  -1  255.27   18.30
  -4  10   1  198.88   19.70
  -4  10   1  248.18   17.60
   3 -10  -1  246.18   20.00
  -3 -10   1  233.28   18.70
   3 -10  -1  262.27   18.40
  -3 -10   1  228.48   18.80
  -3 -10   1  269.67   19.20
   3 -10  -1  252.97   17.20
   3 -10  -1  218.08   18.40
  -3 -10   1  238.28   16.40
  -3 -10   1  263.77   18.70
   3 -10  -1  250.47   20.20
   3 -10  -1  257.17   18.20
   3  10  -1  192.18   17.90
   3  10  -1  268.27   18.90
   3  10  -1  246.68   20.20
  -3  10   1  243.98   18.60
   3  10  -1  265.07   20.70
   3  10  -1  234.88   19.10
  -3  10   1  189.28   18.70
  -3  10   1  264.97   17.30
  -3  10   1  230.98   18.70
  -2 -10   1   35.00    5.70
  -2 -10   1   32.00   10.50
  -2 -10   1   35.60    9.90
   2 -10  -1   38.20    7.80
   2 -10  -1   45.30   10.40
   2 -10  -1   30.70    7.30
   2 -10  -1   58.39    7.70
   2 -10  -1   36.80    9.00
   2 -10  -1   46.70    8.60
  -2 -10   1   39.00    7.60
   2 -10  -1   47.30   10.20
   2 -10  -1   46.30    7.10
  -2 -10   1   54.29    8.60
   2 -10  -1   34.80    8.00
  -2  10   1   36.70    7.20
   2  10  -1   36.10    6.40
   2  10  -1   43.00    6.80
  -2  10   1   37.00    6.60
   2  10  -1   44.80    9.60
   2  10  -1   40.80    5.90
  -2  10   1   43.10    7.70
  -2  10   1   52.99    7.00
   2  10  -1   34.30    9.00
   2  10  -1   45.50    8.10
   1 -10  -1  672.43   40.40
   1 -10  -1  587.74   40.90
  -1 -10   1  568.84   40.30
   1 -10  -1  579.24   40.90
   1 -10  -1  614.24   40.30
   1 -10  -1  588.04   39.50
  -1 -10   1  596.04   41.00
  -1 -10   1  619.94   40.50
  -1 -10   1  608.54   39.30
  -1 -10   1  598.54   40.50
   1 -10  -1  592.04   41.00
   1 -10  -1  629.14   39.80
  -1 -10   1  609.84   41.50
  -1 -10   1  677.23   40.60
   1 -10  -1  608.04   40.10
   1  10  -1  620.54   40.10
  -1  10   1  611.04   40.30
   1  10  -1  626.24   40.50
   1  10  -1  595.94   39.40
  -1  10   1  559.74   40.40
   1  10  -1  620.84   40.90
   1  10  -1  619.04   40.50
   0 -10  -1  124.09   11.70
   0 -10   1  106.09   11.90
   0 -10  -1  115.19   10.60
   0 -10   1  127.89   11.70
   0 -10  -1  116.19    9.20
   0 -10  -1  110.89   11.80
   0 -10   1  143.29   11.40
   0 -10   1  119.99   10.20
   0 -10  -1  139.49   12.30
   0 -10   1  121.49   12.80
   0 -10  -1  124.79   11.00
   0 -10  -1  116.39    9.30
   0 -10  -1  112.39   11.10
   0 -10   1  113.39   11.60
   0  10  -1   83.89    9.70
   0  10  -1   97.29    9.60
   0  10   1   96.79   10.90
   0  10  -1  104.09   10.00
   0  10   1  119.99   11.80
   0  10   1   94.79   10.10
   0  10  -1  107.19   10.60
   0  10   1   99.39    9.90
   0  10  -1  110.29    9.60
  -1 -10  -1  208.18   17.00
   1 -10   1  208.38   18.10
  -1 -10  -1  218.18   15.80
  -1 -10  -1  216.68   16.70
   1 -10   1  224.58   17.80
   1 -10   1  202.28   16.30
   1 -10   1  214.98   16.00
  -1 -10  -1  180.58   16.10
  -1 -10  -1  211.98   14.20
  -1 -10  -1  222.88   15.60
   1 -10   1  211.78   18.60
  -1 -10  -1  217.68   14.10
  -1 -10  -1  226.28   17.90
   1 -10   1  199.08   15.10
   1 -10   1  213.38   16.00
   1  10   1  203.18   18.20
  -1  10  -1  191.88   17.30
   1  10   1  197.28   16.30
   1  10   1  197.38   16.00
   1  10   1  206.18   15.50
  -1  10  -1  201.88   15.90
  -1  10  -1  194.18   16.30
  -1  10  -1  185.68   15.80
  -1  10  -1  205.58   14.80
   1  10   1  205.18   16.30
  -1  10  -1  189.68   15.00
  -2 -10  -1    1.70    5.70
   2 -10   1    1.30    7.00
  -2 -10  -1   -4.20    7.20
   2 -10   1    8.90    7.10
   2 -10   1    1.60    4.40
  -2 -10  -1   -8.40    6.90
  -2 -10  -1    1.40    1.80
   2 -10   1    8.20   10.70
  -2 -10  -1    3.10    1.80
  -2 -10  -1    5.10    7.30
   2 -10   1   -3.40    6.60
   2 -10   1   -6.60    7.30
   2 -10   1    0.70    6.00
  -2 -10  -1    0.80    8.20
  -2  10  -1    5.70    3.50
   2  10   1    8.40    5.20
  -2  10  -1    0.20    5.60
  -2  10  -1   11.20    9.20
  -2  10  -1    5.00    5.20
   2  10   1    0.50    6.50
   2  10   1    3.20    7.00
  -2  10  -1    8.40    8.00
   2  10   1   -5.10   10.70
  -2  10  -1    3.90    6.70
   3 -10   1  374.56   27.80
  -3 -10  -1  408.66   27.30
   3 -10   1  398.46   27.50
  -3 -10  -1  418.16   27.10
   3 -10   1  402.46   27.10
  -3 -10  -1  335.47   27.50
  -3  10  -1  412.46   28.70
   3  10   1  381.56   27.40
   3  10   1  410.46   27.40
  -3  10  -1  396.76   28.50
  -3  10  -1  349.37   27.70
  -3  10  -1  392.46   26.70
   3  10   1  416.06   28.00
   4 -10   1   37.30    8.00
  -4 -10  -1   35.50    9.90
   4 -10   1   63.09   10.00
  -4 -10  -1   38.70    8.30
  -4 -10  -1   44.90   11.50
  -4  10  -1   43.10    8.10
  -4  10  -1   54.09    7.20
   4  10   1   27.80    9.90
   4  10   1   38.60   10.10
  -4  10  -1   41.90   11.10
   4  10   1   45.30   10.00
   5 -10   1  156.88   17.30
   5 -10   1  200.28   15.80
  -5 -10  -1  148.09   17.00
  -5 -10  -1  160.88   16.60
  -5 -10  -1  185.68   16.00
   5  10   1  152.58   15.50
   5  10   1  164.78   17.50
  -5  10  -1  173.58   18.50
   5  10   1  182.68   17.00
  -5  10  -1  219.38   17.50
   6 -10   1   18.50   12.40
  -6 -10  -1    7.60   11.30
  -6 -10  -1   13.00   11.20
   6 -10   1    1.50   11.60
  -6 -10  -1   10.60   13.90
   6  10   1   14.50    8.30
  -6  10  -1    8.20    8.30
  -6  10  -1   12.70   13.70
   6  10   1   -1.10   11.80
  -7 -10  -1  204.58   24.00
   7 -10   1  143.89   20.50
   7 -10   1  222.98   21.50
  -7 -10  -1  145.29   16.80
  -7  10  -1  136.79   22.50
  -7  10  -1  172.18   19.70
  -8 -10  -1   14.60   16.10
   8 -10   1   10.60   17.20
   8 -10   1   27.40   13.10
  -8 -10  -1   22.80   14.90
  -8  10  -1   17.20   19.80
   8  10   1   22.70   17.10
  -8  10  -1    4.90   15.60
  -8  10  -1    7.00   13.50
   9 -10   1  139.59   23.90
  -9 -10  -1  121.69   27.30
   9 -10   1  170.38   21.00
  -9  10  -1  144.79   25.70
  -9  10  -1  129.99   22.70
   9  10   1  128.59   23.80
  -8 -11   1  133.99   21.50
  -8 -11   1  137.39   21.30
   8 -11  -1  154.98   22.10
  -8  11   1  121.89   20.30
  -8  11   1  143.79   23.20
   8  11  -1  128.89   22.20
  -7 -11   1  143.49   19.40
   7 -11  -1  175.18   21.30
   7 -11  -1  205.48   21.80
  -7 -11   1  149.49   21.00
   7  11  -1  151.28   19.50
  -7  11   1  125.89   18.20
  -7  11   1  148.19   18.60
   7  11  -1  143.59   17.50
  -7  11   1  163.28   22.50
  -6 -11   1   82.69   17.20
   6 -11  -1   68.89   16.00
  -6 -11   1   91.19   15.50
   6 -11  -1   76.79   15.00
  -6 -11   1   99.69   15.00
  -6  11   1  117.39   18.30
   6  11  -1   93.19   15.90
  -6  11   1  138.79   18.40
   6  11  -1  102.99   15.20
  -6  11   1   99.59   15.00
   5 -11  -1   70.59   13.20
   5 -11  -1   68.89   10.70
  -5 -11   1   84.19   15.50
  -5 -11   1   73.59   12.00
  -5  11   1   78.39   12.10
   5  11  -1   46.70   12.80
   5  11  -1   68.09   12.70
   4 -11  -1  378.96   25.60
  -4 -11   1  331.87   27.10
   4 -11  -1  304.07   25.70
  -4 -11   1  331.47   25.70
  -4 -11   1  331.57   25.10
  -4  11   1  357.76   23.90
  -4  11   1  328.87   25.20
   4  11  -1  343.57   24.80
  -4  11   1  337.37   26.60
   4  11  -1  324.57   25.60
   3 -11  -1   34.70    7.90
   3 -11  -1   42.30    7.30
  -3 -11   1   31.40    7.50
  -3 -11   1   50.39    9.50
   3 -11  -1   33.70   11.50
  -3 -11   1   29.20   11.10
   3 -11  -1   39.70    9.00
  -3  11   1   48.10    7.10
   3  11  -1   52.69    9.70
   3  11  -1   49.40    8.10
  -3  11   1   62.29   10.10
   3  11  -1   35.80    7.70
  -3  11   1   47.30   11.20
  -3  11   1   63.19    8.50
   2 -11  -1  316.17   24.00
  -2 -11   1  307.97   25.50
   2 -11  -1  299.87   23.40
   2 -11  -1  315.37   24.20
  -2 -11   1  369.86   24.60
   2 -11  -1  319.17   24.50
   2 -11  -1  286.97   25.30
  -2 -11   1  275.37   22.10
  -2 -11   1  332.37   23.60
   2 -11  -1  347.77   23.50
   2  11  -1  348.07   24.20
  -2  11   1  341.17   23.30
   2  11  -1  374.56   24.50
  -2  11   1  382.26   24.70
   2  11  -1  294.07   22.80
  -2  11   1  351.56   23.90
   2  11  -1  361.76   23.90
  -2  11   1  383.96   24.50
   2  11  -1  340.77   24.20
  -1 -11   1  139.69   13.40
  -1 -11   1  146.19   11.10
  -1 -11   1  145.99   15.40
   1 -11  -1  125.09   11.50
  -1 -11   1  125.79   14.40
  -1 -11   1  147.09   12.80
   1 -11  -1  153.88   14.50
   1 -11  -1  146.99   14.90
   1 -11  -1  119.09   12.80
   1 -11  -1  114.29   12.20
   1 -11  -1  141.29   15.00
   1 -11  -1  127.49   13.30
  -1  11   1  127.39   11.60
   1  11  -1  155.28   13.60
   1  11  -1  131.99   12.80
   1  11  -1  154.18   11.90
  -1  11   1  139.39   13.00
  -1  11   1  125.59   12.00
   1  11  -1  146.19   12.40
   1  11  -1  173.28   12.40
   0 -11   1  361.76   26.50
   0 -11  -1  377.26   25.40
   0 -11  -1  372.76   23.80
   0 -11   1  319.97   25.30
   0 -11   1  405.46   24.20
   0 -11  -1  364.76   27.40
   0 -11  -1  347.17   25.70
   0 -11  -1  341.27   24.90
   0 -11   1  317.07   28.10
   0 -11   1  365.16   27.40
   0 -11  -1  338.87   25.20
   0 -11   1  374.06   24.90
   0 -11  -1  325.47   24.90
   0 -11   1  348.97   26.10
   0 -11  -1  312.77   24.00
   0  11  -1  363.16   25.50
   0  11   1  321.57   24.50
   0  11   1  336.97   24.70
   0  11  -1  387.56   24.90
   0  11  -1  362.36   24.50
   0  11   1  369.36   24.80
   0  11  -1  345.47   25.30
   0  11   1  392.76   24.90
   0  11  -1  348.67   24.30
   1 -11   1   45.10    8.60
   1 -11   1   49.30    7.50
  -1 -11  -1   35.40    5.70
   1 -11   1   47.20    9.20
   1 -11   1   31.60    7.70
  -1 -11  -1   47.00    7.90
   1 -11   1   55.39   10.70
  -1 -11  -1   53.79   10.30
  -1 -11  -1   60.29    7.80
  -1  11  -1   41.80    6.20
  -1  11  -1   37.80    8.10
  -1  11  -1   52.59    8.90
   1  11   1   52.59    7.80
  -1  11  -1   53.09    7.70
   1  11   1   51.19    8.30
   1  11   1   53.09    7.60
   1  11   1   45.10    9.60
   2 -11   1  578.24   36.40
   2 -11   1  543.45   35.70
   2 -11   1  508.55   36.20
  -2 -11  -1  553.84   35.70
  -2 -11  -1  544.15   36.40
  -2 -11  -1  556.74   36.50
   2 -11   1  529.25   35.80
  -2  11  -1  529.05   35.70
   2  11   1  504.25   35.70
  -2  11  -1  535.75   36.40
  -2  11  -1  576.84   36.40
  -2  11  -1  505.05   36.20
   2  11   1  499.55   36.00
  -2  11  -1  468.55   34.60
  -3 -11  -1  380.26   31.20
  -3 -11  -1  463.65   29.80
   3 -11   1  447.06   30.10
  -3 -11  -1  413.26   30.50
   3 -11   1  385.46   30.40
   3 -11   1  414.46   29.90
  -3  11  -1  487.05   30.00
   3  11   1  439.16   29.90
   3  11   1  444.26   30.60
  -3  11  -1  423.86   29.40
  -3  11  -1  390.16   31.00
   3  11   1  443.26   30.30
  -4 -11  -1  109.89   11.70
   4 -11   1   92.49   11.30
  -4 -11  -1   84.79   15.00
   4 -11   1  101.19   11.60
  -4 -11  -1   97.59   12.30
  -4  11  -1  118.29   15.20
   4  11   1  111.79   14.30
   4  11   1  121.69   14.20
  -4  11  -1  126.99   11.10
   4  11   1  101.49   14.30
  -4  11  -1  100.69   13.90
   5 -11   1   28.00   13.10
  -5 -11  -1   30.40   10.60
  -5 -11  -1   17.10   11.30
   5 -11   1   10.50   11.30
  -5 -11  -1   25.60    9.70
   5  11   1   17.90   11.10
  -5  11  -1   27.70    9.80
  -5  11  -1   21.50   11.50
   5  11   1   26.90   12.10
  -6 -11  -1  160.78   17.80
   6 -11   1  182.18   17.10
   6 -11   1  171.38   17.00
  -6 -11  -1  157.08   21.80
  -6  11  -1  174.08   19.20
  -6  11  -1  163.28   21.10
   6  11   1  193.68   16.70
   6  11   1  152.78   16.90
   7 -11   1   -0.20   11.00
   7 -11   1   -6.90   10.80
  -7 -11  -1   -1.70   10.80
  -7 -11  -1   -3.50   17.60
   7  11   1   -0.90   10.80
  -7  11  -1   10.70   14.10
   7  11   1    0.90   13.90
  -7  11  -1    4.50   12.70
  -8 -11  -1   66.49   22.30
  -8 -11  -1   45.60   22.40
   8 -11   1   63.89   19.50
   8  11   1   38.70   14.30
  -8  11  -1   31.80   21.50
  -8  11  -1   71.89   14.60
  -8 -12   1   14.20   14.50
   8 -12  -1   35.70   14.90
   8 -12  -1   18.10   19.70
  -8 -12   1   23.90   19.90
   8  12  -1    7.80   18.70
  -8  12   1   17.30   21.00
   7 -12  -1   67.69   18.20
   7 -12  -1   90.09   17.90
  -7 -12   1   33.80   15.20
  -7 -12   1   54.89   17.20
   7  12  -1   58.09   16.80
  -7  12   1   42.60   19.80
   7  12  -1   61.59   14.40
  -7  12   1   62.99   15.10
  -6 -12   1    8.90   12.70
   6 -12  -1    0.70   13.50
  -6 -12   1    4.80   12.50
  -6 -12   1    6.80   10.10
   6 -12  -1   11.50   10.90
  -6  12   1   19.10   14.50
   6  12  -1   14.60   13.40
   6  12  -1    4.20   10.60
  -6  12   1    9.50   11.80
  -5 -12   1  189.58   21.10
  -5 -12   1  158.58   17.50
   5 -12  -1  152.38   18.50
   5 -12  -1  161.38   19.20
  -5 -12   1  145.29   16.00
  -5  12   1  177.58   18.00
   5  12  -1  173.08   16.60
  -5  12   1  185.88   17.40
   5  12  -1  171.78   18.70
   4 -12  -1   90.89   12.90
   4 -12  -1  104.99   14.20
  -4 -12   1   89.09   11.90
  -4 -12   1   93.89   11.30
  -4  12   1  103.49   11.60
   4  12  -1   99.99   14.70
   4  12  -1   90.89   11.80
  -4  12   1   87.89   12.30
  -4  12   1  104.79   11.70
  -3 -12   1  255.67   20.20
   3 -12  -1  222.08   20.40
  -3 -12   1  214.68   20.30
   3 -12  -1  223.38   19.50
   3 -12  -1  212.88   20.10
  -3 -12   1  226.38   19.80
  -3  12   1  258.47   19.80
  -3  12   1  281.37   20.60
   3  12  -1  238.78   20.10
   3  12  -1  230.38   19.00
  -3  12   1  264.27   19.10
   3  12  -1  259.57   20.40
   2 -12  -1  212.38   20.40
  -2 -12   1  235.78   18.30
   2 -12  -1  236.78   19.40
  -2 -12   1  211.78   19.00
   2 -12  -1  229.48   20.40
   2 -12  -1  263.67   18.50
   2 -12  -1  232.98   19.70
   2  12  -1  264.87   18.40
  -2  12   1  246.18   18.90
  -2  12   1  246.98   19.80
   2  12  -1  210.58   20.30
  -2  12   1  208.98   20.30
   2  12  -1  256.97   18.70
  -2  12   1  246.18   17.90
  -1 -12   1  113.69   10.10
   1 -12  -1  134.39   12.00
   1 -12  -1  105.39   14.00
   1 -12  -1  106.69   10.80
  -1 -12   1  135.79   13.40
  -1 -12   1  116.79   14.20
   1 -12  -1  116.39   11.50
  -1  12   1  118.79   10.90
  -1  12   1  112.09   11.20
   1  12  -1   86.59   12.80
   1  12  -1  110.09   11.60
   1  12  -1   90.69   12.90
  -1  12   1   98.69   12.50
   0 -12  -1   58.99    9.70
   0 -12   1   68.89    9.10
   0 -12   1   69.09    9.80
   0 -12   1   71.19    9.90
   0 -12  -1   84.59   12.40
   0 -12  -1   87.59   12.90
   0 -12  -1   67.79    8.20
   0  12   1   58.29   11.70
   0  12  -1   67.59    8.60
   0  12  -1   77.69    9.60
   0  12   1   62.09    8.80
   0  12   1   58.69    8.90
   0  12  -1   60.39    8.70
   0  12  -1   51.79   10.30
   0  12   1   51.39   10.30
  -1 -12  -1  286.97   21.30
   1 -12   1  274.57   20.70
  -1 -12  -1  257.37   20.60
   1 -12   1  245.68   21.10
  -1 -12  -1  271.37   20.40
  -1 -12  -1  260.47   18.40
   1 -12   1  270.77   19.70
   1  12   1  245.28   19.50
  -1  12  -1  261.07   19.10
   1  12   1  266.07   21.50
   1  12   1  269.47   21.20
  -1  12  -1  320.37   21.10
  -1  12  -1  256.67   20.00
   1  12   1  266.27   20.10
  -1  12  -1  280.87   22.10
   2 -12   1   11.30    7.90
  -2 -12  -1    7.80    6.70
   2 -12   1   16.80    7.70
  -2 -12  -1    8.80    7.80
   2 -12   1   12.00   11.00
   2 -12   1    0.60    6.30
  -2 -12  -1    1.20    7.70
   2  12   1    5.20    6.30
   2  12   1    2.30    8.90
  -2  12  -1   -0.40    7.20
  -2  12  -1    4.30   10.20
  -2  12  -1    2.20    5.80
   2  12   1    2.30    9.60
  -2  12  -1   13.50    9.40
  -3 -12  -1  190.08   18.10
  -3 -12  -1  180.68   16.60
   3 -12   1  194.98   18.20
   3 -12   1  216.68   17.40
   3 -12   1  223.38   16.60
  -3 -12  -1  186.88   17.30
   3  12   1  186.98   16.30
   3  12   1  197.58   18.30
  -3  12  -1  194.08   16.20
  -3  12  -1  191.08   16.90
  -3  12  -1  178.28   17.90
   3  12   1  175.38   16.10
  -4 -12  -1    4.20   10.70
  -4 -12  -1    3.60    9.10
   4 -12   1    6.50    7.50
  -4 -12  -1   21.20    9.90
   4 -12   1   -2.00   10.50
   4  12   1   11.60   11.20
  -4  12  -1    6.00    7.90
  -4  12  -1    6.90    7.80
   4  12   1    6.10   10.80
  -4  12  -1   -0.60    9.00
   5 -12   1  147.79   18.10
  -5 -12  -1  156.88   20.50
   5 -12   1  174.28   15.90
  -5 -12  -1  125.09   17.70
  -5 -12  -1  142.99   16.40
  -5  12  -1  160.18   15.60
  -5  12  -1  154.28   16.60
   5  12   1  184.38   18.30
   5  12   1  131.29   18.40
  -6 -12  -1   -5.30   16.10
   6 -12   1    3.70   14.10
  -6 -12  -1   -3.40    9.90
   6 -12   1    3.70   10.20
   6  12   1    3.70   11.20
   6  12   1    7.80   10.30
  -6  12  -1   -0.20   13.20
  -6  12  -1    1.80   11.70
   7 -12   1  145.19   20.70
   7 -12   1  118.79   20.90
  -7 -12  -1  145.69   21.50
  -7 -12  -1   78.89   22.60
  -7  12  -1  140.09   21.30
   7  12   1  175.28   18.60
  -7  12  -1  140.69   19.30
   7  12   1  183.68   21.70
   8 -12   1   34.90   14.70
  -8 -12  -1   39.60   24.10
   8 -12   1    6.30   19.90
  -8  12  -1   27.20   19.20
  -8  12  -1   14.10   17.10
   8  12   1   48.50   15.50
   8 -13  -1   45.50   16.40
  -8 -13   1    5.10   25.10
   8 -13  -1    6.10   15.70
  -8  13   1   46.70   19.10
   8  13  -1   27.80   21.20
  -7 -13   1   32.70   21.80
  -7 -13   1   50.99   17.70
   7 -13  -1   36.50   18.30
   7 -13  -1   22.20   18.30
   7  13  -1   31.90   13.70
   7  13  -1   36.20   13.40
  -7  13   1   14.40   20.60
  -6 -13   1  169.98   21.80
  -6 -13   1  144.59   19.90
   6 -13  -1  152.38   21.40
  -6 -13   1  147.19   24.90
   6 -13  -1  160.88   21.70
   6  13  -1  162.08   21.00
  -6  13   1  167.88   23.30
  -6  13   1  170.98   20.20
   6  13  -1  141.79   17.90
   5 -13  -1  119.69   15.30
  -5 -13   1  108.19   16.60
  -5 -13   1  139.19   18.60
  -5 -13   1  127.19   19.30
   5 -13  -1  142.59   18.50
   5  13  -1  135.89   15.30
   5  13  -1  120.49   14.90
  -5  13   1  123.89   17.70
  -5  13   1  147.59   20.10
   4 -13  -1  184.78   18.40
  -4 -13   1  160.28   15.70
   4 -13  -1  145.19   18.40
  -4 -13   1  186.48   19.10
  -4  13   1  176.48   16.10
  -4  13   1  214.78   16.40
   4  13  -1  178.88   19.00
   4  13  -1  144.79   18.40
  -4  13   1  135.59   19.50
  -3 -13   1   69.59   12.60
  -3 -13   1   47.80   13.30
  -3 -13   1   63.99   12.60
   3 -13  -1   67.49   11.70
   3 -13  -1   72.39   10.70
   3  13  -1   59.59   13.10
  -3  13   1   63.49   12.70
   3  13  -1   56.79   12.40
  -3  13   1   74.99   11.30
   3  13  -1   71.49   12.20
   2 -13  -1  159.28   15.10
   2 -13  -1  192.78   17.60
  -2 -13   1  144.39   14.60
   2 -13  -1  158.88   16.50
   2 -13  -1  185.28   18.20
  -2 -13   1  161.58   16.10
  -2  13   1  165.68   14.60
   2  13  -1  169.38   15.20
  -2  13   1  179.08   17.20
   2  13  -1  147.19   15.90
  -2  13   1  178.28   14.50
   2  13  -1  165.18   16.70
   1 -13  -1  122.59   11.50
  -1 -13   1  107.89   11.10
  -1 -13   1  106.09   13.00
  -1 -13   1  125.29   12.40
   1 -13  -1  105.99   13.00
   1 -13  -1  115.59   13.70
   1  13  -1  122.69   12.70
   1  13  -1  138.29   14.70
  -1  13   1  108.69   11.80
   1  13  -1  129.89   14.50
  -1  13   1  117.79   12.00
  -1  13   1  139.79   14.80
   0 -13   1  218.38   16.90
   0 -13  -1  219.68   15.60
   0 -13  -1  178.98   17.30
   0 -13  -1  223.98   17.90
   0 -13   1  209.28   17.50
   0 -13   1  226.68   16.40
   0  13  -1  188.58   16.70
   0  13   1  217.78   18.40
   0  13   1  177.98   16.40
   0  13   1  190.68   16.70
   0  13  -1  167.08   16.30
   0  13  -1  213.68   18.50
  -1 -13  -1   48.30    9.80
  -1 -13  -1   28.80    9.20
   1 -13   1   34.60    8.50
  -1 -13  -1   28.50   10.60
   1 -13   1   31.50    9.40
   1 -13   1   43.10    8.50
   1  13   1   49.80   11.10
  -1  13  -1   44.80   10.50
  -1  13  -1   54.69    8.00
   1  13   1   38.60   10.90
   1  13   1   54.39    9.60
  -1  13  -1   48.70   10.80
  -1  13  -1   39.60    8.70
   2 -13   1  138.19   14.70
  -2 -13  -1  163.98   17.00
   2 -13   1  176.78   15.50
  -2 -13  -1  151.88   15.80
  -2 -13  -1  181.28   16.00
   2 -13   1  153.58   17.70
  -2  13  -1  166.98   15.00
  -2  13  -1  192.18   18.30
   2  13   1  159.68   16.90
   2  13   1  138.69   14.40
  -2  13  -1  179.18   14.40
   3 -13   1   63.59   10.60
  -3 -13  -1   88.99   12.60
   3 -13   1   76.39   12.10
  -3 -13  -1   81.49   12.90
  -3 -13  -1   54.29   11.40
   3  13   1   62.89   10.40
  -3  13  -1   63.59   10.90
  -3  13  -1   83.69   15.10
   3  13   1   84.09   11.10
  -4 -13  -1  296.27   24.20
   4 -13   1  283.17   23.60
  -4 -13  -1  240.28   26.80
  -4 -13  -1  294.87   23.50
   4  13   1  290.97   25.60
  -4  13  -1  352.46   25.90
  -4  13  -1  355.76   26.90
  -4  13  -1  293.87   23.10
   4  13   1  319.37   23.80
  -5 -13  -1   68.29   15.30
   5 -13   1   87.09   12.50
  -5 -13  -1   79.79   13.50
  -5 -13  -1   35.20   13.30
   5 -13   1   66.79   12.20
  -5  13  -1   99.19   17.80
   5  13   1   65.89   16.10
   5  13   1   70.99   12.40
  -5  13  -1   67.79   15.50
   6 -13   1  132.79   18.50
  -6 -13  -1   53.59   17.00
   6 -13   1   76.09   17.40
  -6 -13  -1   89.89   17.50
  -6  13  -1  103.29   16.80
  -6  13  -1   87.29   17.70
   6  13   1   93.99   14.90
   6  13   1   86.79   14.60
  -7 -13  -1    4.10   15.30
   7 -13   1    6.00   18.70
   7 -13   1   15.20   18.30
  -7 -13  -1    3.70   17.60
   7  13   1   15.20   18.00
  -7  13  -1  -11.50   17.00
  -7  13  -1    4.10   20.70
   7  13   1    1.40   17.50
  -8 -13  -1   75.89   21.40
   8  13   1   76.09   22.60
   7 -14  -1  117.09   17.70
  -7 -14   1   64.19   20.90
  -7 -14   1   50.79   19.10
   7  14  -1   84.79   17.40
   7  14  -1   49.70   20.20
  -7  14   1   61.59   20.80
   6 -14  -1   34.10   17.60
   6 -14  -1   50.69   14.10
  -6 -14   1   33.90   17.30
  -6 -14   1   28.10   16.40
  -6 -14   1   29.60   16.40
  -6  14   1   50.39   15.60
   6  14  -1   50.29   17.40
  -6  14   1   51.99   13.30
   6  14  -1   68.59   14.60
  -5 -14   1   15.90   17.90
   5 -14  -1   17.10   15.60
   5 -14  -1   19.00   14.80
  -5 -14   1   11.50   10.90
  -5 -14   1   20.00   14.20
  -5  14   1   29.30   13.10
   5  14  -1    0.40   14.70
  -5  14   1   15.00   14.10
   5  14  -1   13.00   14.80
   4 -14  -1   29.90   10.20
  -4 -14   1   44.20   10.50
   4 -14  -1   64.29   10.90
  -4 -14   1   27.50   10.40
  -4 -14   1   39.50   16.60
  -4  14   1   10.90   11.40
   4  14  -1   34.10   10.20
  -4  14   1   16.50   10.20
   4  14  -1   23.90   13.40
  -3 -14   1  240.88   21.90
   3 -14  -1  223.28   20.60
  -3 -14   1  235.88   24.00
  -3 -14   1  212.58   21.20
   3 -14  -1  235.08   19.00
   3 -14  -1  216.28   21.80
   3  14  -1  227.58   19.70
  -3  14   1  267.07   20.90
  -3  14   1  223.48   23.10
   3  14  -1  235.88   22.20
  -3  14   1  243.48   22.30
   3  14  -1  270.37   21.70
  -2 -14   1   69.39   13.10
   2 -14  -1   80.39   12.70
   2 -14  -1   80.19   11.60
  -2 -14   1   75.59   11.70
   2 -14  -1  108.29   11.90
  -2  14   1   75.39   11.70
   2  14  -1   91.39   14.20
   2  14  -1   86.29   11.60
   2  14  -1   76.29   10.80
  -2  14   1  108.69   14.20
  -1 -14   1  172.78   16.70
   1 -14  -1  144.29   16.30
   1 -14  -1  150.58   15.80
   1 -14  -1  175.28   17.40
  -1 -14   1  162.68   15.70
   1  14  -1  169.48   20.20
  -1  14   1  173.98   17.70
   1  14  -1  209.38   16.30
  -1  14   1  171.68   15.70
  -1  14   1  200.58   15.50
   1  14  -1  145.09   17.30
   0 -14   1   31.90    7.90
   0 -14   1   23.50   14.80
   0 -14   1   15.20   11.30
   0 -14  -1   28.80    8.00
   0  14  -1   17.50    8.30
   0  14  -1   23.60    8.10
   0  14   1   31.20    8.60
   0  14   1   42.30   11.50
   0  14  -1   24.90   13.40
   1 -14   1  186.78   17.00
  -1 -14  -1  206.08   17.40
  -1 -14  -1  216.68   18.50
  -1 -14  -1  223.78   20.90
   1 -14   1  204.58   18.90
   1 -14   1  188.18   18.10
  -1  14  -1  193.78   18.80
   1  14   1  209.08   17.50
   1  14   1  145.09   18.80
   1  14   1  203.88   18.00
  -1  14  -1  209.78   17.50
   2 -14   1    4.00    8.20
  -2 -14  -1    4.90    9.70
   2 -14   1   11.10   12.70
  -2 -14  -1    6.60    9.90
   2 -14   1    8.60    9.80
  -2 -14  -1    4.30   11.70
  -2  14  -1    6.00    8.60
   2  14   1   22.50    8.90
   2  14   1   14.50    7.80
  -2  14  -1    5.80    7.50
  -3 -14  -1  154.18   20.10
   3 -14   1  145.09   18.30
   3 -14   1  129.09   16.00
   3 -14   1  139.79   16.80
  -3 -14  -1  137.89   15.50
  -3 -14  -1  169.28   17.10
   3  14   1  159.88   18.50
  -3  14  -1  131.19   18.20
  -3  14  -1  132.19   19.20
   3  14   1  178.28   15.50
  -3  14  -1  159.28   16.30
  -4 -14  -1    6.00    9.90
   4 -14   1   10.60   10.20
  -4 -14  -1    7.00   11.90
  -4 -14  -1    5.50   11.70
   4 -14   1   10.70    9.50
   4  14   1    9.00   12.90
  -4  14  -1   19.60   10.70
   4  14   1   22.20   10.40
  -4  14  -1   12.10   11.40
   5 -14   1  106.39   18.70
  -5 -14  -1  107.79   21.30
   5 -14   1  143.59   16.00
  -5  14  -1  114.99   15.90
   5  14   1  130.29   16.00
   5  14   1  122.29   21.80
  -5  14  -1  118.99   17.10
   6 -14   1    7.60   12.40
  -6 -14  -1    7.30   21.20
   6 -14   1  -17.90   16.50
  -6 -14  -1  -22.80   15.80
  -6  14  -1  -10.70   11.80
   6  14   1    6.80   16.80
   6  14   1    0.10   12.10
  -6  14  -1  -11.50   19.10
  -7 -14  -1   92.49   26.00
   7 -14   1  116.49   19.00
  -7 -14  -1  125.29   22.30
   7 -14   1  104.39   22.80
  -7  14  -1  142.09   22.70
  -7  14  -1  129.99   21.20
   7  14   1   94.19   22.00
   7  14   1  122.69   23.10
  -6 -15   1  119.89   22.20
   6 -15  -1  128.69   25.40
   6 -15  -1  183.38   25.00
  -6 -15   1  149.99   22.30
  -6 -15   1  117.19   26.70
   6  15  -1  144.49   22.50
  -6  15   1  130.89   21.20
   6  15  -1  113.99   22.00
  -6  15   1  130.69   25.10
  -5 -15   1   90.29   22.30
   5 -15  -1   85.49   15.10
  -5 -15   1   94.69   18.70
  -5 -15   1   57.79   17.20
   5 -15  -1   96.59   18.30
  -5  15   1  106.89   15.90
   5  15  -1   84.69   19.00
  -5  15   1  102.89   21.80
   5  15  -1  101.09   15.70
   4 -15  -1   80.69   15.70
  -4 -15   1   45.80   15.10
   4 -15  -1   64.49   16.50
  -4 -15   1   81.89   13.40
   4 -15  -1   91.89   18.70
  -4 -15   1   70.99   13.00
  -4  15   1   63.89   13.00
  -4  15   1   78.59   18.90
   4  15  -1   56.89   12.80
   4  15  -1   33.30   15.60
   3 -15  -1    9.80   12.90
  -3 -15   1    8.90   10.40
   3 -15  -1    9.70   11.40
   3 -15  -1   15.30   11.90
  -3 -15   1   10.60   16.00
  -3 -15   1    4.20    9.70
  -3  15   1   15.30   11.60
   3  15  -1    2.90    9.80
  -3  15   1   -5.90   11.30
   3  15  -1    8.90   12.60
   3  15  -1    8.30   10.10
  -3  15   1    6.30   13.50
   2 -15  -1  196.48   19.20
   2 -15  -1  182.78   20.10
  -2 -15   1  187.18   20.50
  -2 -15   1  183.48   19.30
   2 -15  -1  202.78   19.60
  -2  15   1  212.38   18.40
   2  15  -1  163.18   20.60
   2  15  -1  180.58   19.10
   2  15  -1  225.38   20.70
  -2  15   1  210.28   19.90
  -1 -15   1   46.40   15.00
   1 -15  -1   30.50   13.90
  -1 -15   1   39.80   13.30
   1 -15  -1   40.70   11.50
   1  15  -1   31.20   13.30
  -1  15   1   23.50    9.60
   1  15  -1   25.70   11.60
   1  15  -1   27.50   10.00
  -1  15   1   34.10    9.90
   0 -15   1  209.78   19.20
   0 -15   1  201.78   18.20
   0 -15  -1  206.88   22.20
   0 -15  -1  204.08   17.70
   0  15  -1  191.68   18.00
   0  15   1  175.98   18.20
   0  15  -1  180.18   18.10
   0  15   1  223.28   18.20
   0  15   1  233.38   20.80
   1 -15   1   51.69   12.30
   1 -15   1   56.59   11.00
  -1 -15  -1   65.89   12.80
   1 -15   1   41.40   10.80
  -1 -15  -1   53.79   11.10
  -1 -15  -1   84.29   16.40
   1  15   1   45.30   11.60
   1  15   1   52.09   11.20
  -1  15  -1   47.00   11.00
   1  15   1   68.69   14.20
  -1  15  -1   41.70   12.70
  -2 -15  -1   54.59   14.70
   2 -15   1  107.29   14.30
   2 -15   1   97.89   14.10
  -2 -15  -1   87.29   14.60
   2 -15   1   92.09   13.10
  -2 -15  -1   62.49   13.50
   2  15   1   86.99   15.40
  -2  15  -1  100.79   13.40
  -2  15  -1   65.89   13.80
   3 -15   1    8.40   11.10
  -3 -15  -1   -4.90   16.00
   3 -15   1    8.00   13.50
  -3 -15  -1    9.60   12.50
  -3 -15  -1    6.20   10.10
  -3  15  -1   11.50   11.50
  -3  15  -1   -0.60   13.90
  -3  15  -1   12.20   11.70
   3  15   1   -0.50    9.90
   3  15   1    9.00    9.90
  -4 -15  -1  142.59   16.70
  -4 -15  -1  158.08   18.70
   4 -15   1  136.09   20.40
  -4 -15  -1  136.09   17.80
   4 -15   1  139.29   15.90
  -4  15  -1  141.09   22.00
   4  15   1  132.39   19.80
   4  15   1  166.88   21.00
  -4  15  -1   97.99   16.40
   5 -15   1   15.80   12.20
  -5 -15  -1   26.30   17.10
  -5 -15  -1   10.10   14.60
   5 -15   1   12.70   17.10
   5  15   1    9.90   15.70
   5  15   1   17.30   16.90
  -5  15  -1   10.60   12.60
  -5  15  -1   20.80   19.10
   6 -15   1   19.40   19.00
  -6 -15  -1   40.80   19.70
   6  15   1   14.30   17.80
   6  15   1   30.70   19.70
  -6  15  -1   22.60   19.30
   6 -16  -1   48.00   24.60
  -6 -16   1   23.70   19.10
  -6 -16   1   51.79   17.00
   6 -16  -1   35.10   16.20
  -6 -16   1   33.40   20.70
   6  16  -1   47.00   21.40
  -6  16   1   66.39   21.10
  -6  16   1   66.59   19.10
   6  16  -1   50.99   16.80
  -5 -16   1    5.70   17.20
  -5 -16   1    2.80   16.50
   5 -16  -1    3.00   13.20
   5 -16  -1    0.30   14.50
   5 -16  -1   10.50   13.20
  -5 -16   1    3.60   18.30
  -5  16   1    1.80   15.20
   5  16  -1    0.60   18.60
   5  16  -1    1.80   17.30
  -5  16   1   -2.10   13.30
  -4 -16   1    2.30   15.70
  -4 -16   1    0.40   16.20
   4 -16  -1   -9.40   11.70
   4 -16  -1   -7.30   15.00
  -4 -16   1   -6.70   13.80
   4 -16  -1    0.80   13.80
   4  16  -1    7.60   16.70
  -4  16   1    4.10   13.80
  -4  16   1    1.20   12.20
   4  16  -1    4.60   16.60
  -3 -16   1  149.99   19.40
   3 -16  -1  153.68   17.50
   3 -16  -1  124.79   18.20
  -3 -16   1  143.29   17.50
   3 -16  -1  133.19   22.60
  -3 -16   1  125.19   19.80
   3  16  -1  188.08   18.00
   3  16  -1  147.79   21.10
  -3  16   1  163.78   17.80
  -3  16   1  181.38   20.00
   3  16  -1  146.29   19.60
  -2 -16   1   60.99   18.70
  -2 -16   1   55.19   15.70
   2 -16  -1   61.59   15.60
   2 -16  -1   39.30   13.40
   2  16  -1   62.79   15.90
  -2  16   1   71.59   16.20
   2  16  -1   53.09   15.60
   2  16  -1   47.60   13.60
  -2  16   1   58.69   15.10
   1 -16  -1   25.50   13.50
  -1 -16   1   20.80   10.60
   1 -16  -1    6.50   11.80
  -1 -16   1   21.40   12.50
  -1  16   1    1.00   13.90
  -1  16   1   21.20   14.20
   1  16  -1   23.20   10.80
   1  16  -1   38.20   14.40
   0 -16  -1   15.40   12.00
   0 -16   1   -1.00   11.40
   0 -16  -1   11.20   13.10
   0 -16   1   13.60   13.90
   0  16   1   26.70   14.30
   0  16   1   13.40   10.40
   0  16  -1   17.80   10.90
   0  16  -1    6.90   10.30
   0  16   1    6.20   14.10
   1 -16   1  190.08   19.50
   1 -16   1  183.58   21.70
  -1 -16  -1  140.39   19.10
  -1 -16  -1  193.58   20.70
  -1 -16  -1  186.68   21.40
  -1  16  -1  191.28   20.80
  -1  16  -1  225.38   19.00
   1  16   1  171.98   21.50
   1  16   1  196.58   18.70
   1  16   1  176.18   19.30
   2 -16   1   36.70   13.10
   2 -16   1    7.20   11.10
  -2 -16  -1   17.40   17.50
   2 -16   1   19.90   12.20
  -2 -16  -1   17.60   13.60
  -2 -16  -1   19.90   10.90
   2  16   1   34.00   11.50
  -2  16  -1   45.20   11.90
   2  16   1   30.20   13.10
  -2  16  -1   15.00   13.60
   3 -16   1   25.20   17.40
  -3 -16  -1   31.60   18.60
   3 -16   1   46.00   16.70
  -3 -16  -1   62.29   15.10
  -3 -16  -1   40.10   16.20
   3 -16   1   50.39   14.50
   3  16   1   24.10   14.40
  -3  16  -1   36.50   14.20
   3  16   1   34.30   16.30
  -3  16  -1   49.70   17.00
  -4 -16  -1   12.00   14.80
   4 -16   1   -6.50   14.90
  -4 -16  -1    2.80   12.00
   4 -16   1    5.60   13.60
   4 -16   1    5.20   17.00
   4  16   1    1.00   12.40
   4  16   1    8.80   15.80
  -4  16  -1    4.50   17.20
  -4  16  -1    0.80   13.90
  -5 -16  -1   56.19   20.20
   5 -16   1   42.60   14.30
  -5 -16  -1   37.60   19.80
   5 -16   1   28.00   14.30
   5  16   1   46.80   19.40
   5  16   1   31.60   18.10
  -5  16  -1   42.30   19.20
  -5  16  -1   41.20   19.90
   6 -16   1    8.70   21.20
   6 -16   1  -11.20   21.10
  -6 -16  -1   10.30   20.90
  -6 -16  -1   17.80   19.30
  -6  16  -1   -9.40   23.10
   6  16   1   -5.00   21.00
   6  16   1    0.80   19.70
  -5 -17   1   34.00   19.40
  -5 -17   1   28.00   21.00
   5 -17  -1   51.39   21.90
   5 -17  -1   58.09   18.70
  -5 -17   1   59.39   21.00
   5 -17  -1   51.39   20.40
  -5  17   1   60.59   17.10
  -5  17   1   39.50   18.40
   5  17  -1   41.00   15.40
   5  17  -1   48.80   21.40
   4 -17  -1   26.80   14.20
  -4 -17   1   -7.40   18.10
   4 -17  -1   13.50   15.60
  -4 -17   1   30.50   19.00
  -4 -17   1   24.50   17.00
  -4  17   1   12.80   14.00
   4  17  -1   23.30   17.00
  -4  17   1   35.30   16.40
  -3 -17   1    9.70   17.10
  -3 -17   1    2.00   17.10
  -3 -17   1    3.40   15.00
   3 -17  -1    0.00   19.60
   3 -17  -1   -6.00   16.10
  -3  17   1   10.50   13.00
   3  17  -1    5.70   14.60
   3  17  -1    0.70   12.20
   3  17  -1    0.70   17.20
  -3  17   1    0.90   15.30
  -2 -17   1  103.39   19.10
   2 -17  -1   87.49   18.80
  -2 -17   1  108.39   16.50
  -2 -17   1   79.19   17.60
   2 -17  -1  135.39   18.50
   2  17  -1  109.29   19.70
  -2  17   1  140.59   19.20
  -2  17   1  141.79   21.50
   2  17  -1  141.89   17.20
   1 -17  -1   13.20   18.40
  -1 -17   1   13.70   16.10
  -1 -17   1   28.80   18.60
   1 -17  -1   -9.10   14.80
  -1  17   1   18.70   12.00
   1  17  -1   14.10   11.70
  -1  17   1   13.80   12.00
   1  17  -1   13.10   11.70
   0 -17   1  102.69   19.00
   0 -17   1   97.29   20.90
   0 -17  -1  106.39   18.30
   0 -17  -1   89.29   20.90
   0 -17  -1  161.28   16.80
   0  17   1  143.59   16.70
   0  17  -1  118.89   16.60
   0  17  -1  130.59   16.60
   0  17   1  150.88   21.00
   1 -17   1   63.59   19.40
  -1 -17  -1   49.10   13.20
  -1 -17  -1   68.99   19.70
   1 -17   1   50.29   17.40
  -1 -17  -1   60.19   15.60
   1  17   1   77.99   15.10
   1  17   1   44.10   13.40
   1  17   1   67.29   17.80
  -1  17  -1   39.50   12.70
  -1  17  -1   60.49   13.60
   2 -17   1   27.90   13.00
  -2 -17  -1    9.30   14.60
  -2 -17  -1    6.20   19.20
  -2 -17  -1   19.90   12.30
   2 -17   1    6.50   13.50
  -2  17  -1    4.50   15.30
   2  17   1   11.20   13.40
   2  17   1   21.30   17.20
  -2  17  -1   10.70   12.80
   3 -17   1   19.20   19.70
  -3 -17  -1    7.40   17.60
  -3 -17  -1   -0.50   14.80
   3 -17   1   11.40   17.70
   3  17   1    3.40   13.00
  -3  17  -1   20.80   15.90
  -3  17  -1   20.10   18.30
   4 -17   1  121.79   18.00
  -4 -17  -1  127.39   19.00
  -4  17  -1  151.98   23.70
   5 -17   1    2.70   15.50
  -5 -17  -1   15.90   18.80
  -5 -17  -1   -3.00   23.70
   5 -17   1    3.20   23.20
   5 -17   1   14.30   14.90
   5  17   1    4.30   15.70
   5  17   1    5.50   19.70
  -5  17  -1   31.30   24.30
  -5  17  -1   -5.60   21.10
  -4 -18   1   -5.20   18.10
   4 -18  -1  -16.20   20.80
   4 -18  -1   -3.30   23.60
  -4 -18   1    9.90   20.50
   4  18  -1    7.40   15.50
  -4  18   1   12.70   21.90
   4  18  -1   14.90   18.00
  -3 -18   1   74.79   19.80
   3 -18  -1   87.99   21.70
  -3 -18   1   83.49   21.90
   3 -18  -1  164.78   26.50
  -3 -18   1  102.99   17.90
   3  18  -1  100.09   22.10
   3  18  -1   67.99   22.00
  -3  18   1  114.19   18.20
   2 -18  -1   29.10   18.60
   2 -18  -1   25.00   16.50
  -2 -18   1   55.99   18.70
  -2 -18   1   31.60   17.20
  -2 -18   1    6.40   18.60
   2  18  -1   31.70   14.90
  -2  18   1   27.10   14.70
   2  18  -1   60.69   15.00
  -2  18   1   33.60   18.30
   1 -18  -1   32.50   18.30
  -1 -18   1   69.09   15.20
  -1 -18   1   52.69   16.40
   1 -18  -1   54.59   22.00
   1  18  -1   15.70   18.60
  -1  18   1   44.90   18.50
  -1  18   1   65.59   19.20
   1  18  -1   32.20   18.50
   0 -18  -1    4.50   14.70
   0 -18   1   13.90   13.20
   0 -18  -1    9.60   16.90
   0 -18  -1    7.60   17.40
   0 -18   1    3.50   19.30
   0  18   1   13.10   13.10
   0  18   1   24.30   18.00
   0  18  -1   20.20   17.90
   0  18  -1   32.50   18.20
  -1 -18  -1  141.29   20.10
  -1 -18  -1  108.29   19.90
   1 -18   1  101.19   21.20
  -1 -18  -1  134.39   21.70
   1 -18   1  108.39   23.90
  -1  18  -1  106.59   21.60
  -1  18  -1  140.19   18.00
   1  18   1  112.59   18.00
   1  18   1  166.48   23.50
   2 -18   1   22.20   16.30
  -2 -18  -1   18.50   16.80
  -2 -18  -1   25.20   18.30
   2 -18   1   56.29   19.80
  -2 -18  -1   19.10   19.20
  -2  18  -1   18.20   14.60
   2  18   1   23.90   15.80
  -2  18  -1    7.50   17.60
   2  18   1   23.20   14.50
  -3 -18  -1   76.09   24.90
   3 -18   1   79.99   24.90
   3 -18   1  114.89   23.00
  -3 -18  -1   66.89   20.00
  -3  18  -1  145.89   19.50
   3  18   1   86.09   19.40
   3  18   1   99.19   22.40
  -4 -18  -1    5.40   18.40
  -4 -18  -1   16.70   15.60
   4 -18   1   25.60   23.80
   4 -18   1   14.70   21.80
  -4  18  -1   14.90   22.40
   4  18   1    9.30   16.30
   4  18   1   18.80   19.30
  -2 -19   1   30.90   21.30
  -2 -19   1   28.00   24.90
  -2 -19   1   19.60   21.40
   2 -19  -1   14.70   17.90
  -2  19   1   56.19   21.00
   2  19  -1   24.10   21.50
   2  19  -1   26.50   22.00
  -2  19   1   14.10   15.80
   1 -19  -1   -3.40   19.50
   1 -19  -1   -9.60   22.80
  -1 -19   1   11.30   23.20
  -1 -19   1   13.70   20.80
   1  19  -1   10.00   20.80
   1  19  -1  -18.00   19.70
  -1  19   1   -4.40   14.40
  -1  19   1    4.70   20.30
   0 -19  -1   56.39   18.90
   0 -19  -1   75.09   20.80
   0 -19   1   89.99   19.50
   0 -19  -1   65.09   16.70
   0 -19   1   60.49   22.10
   0  19   1  102.69   17.90
   0  19  -1   85.39   22.30
   0  19   1   54.09   24.50
   1 -19   1    9.90   15.50
  -1 -19  -1   25.30   15.10
  -1 -19  -1   11.40   19.40
  -1 -19  -1   12.90   24.20
   1 -19   1    7.50   23.20
   1  19   1    7.30   15.00
  -1  19  -1    2.60   14.70
  -1  19  -1   17.80   20.70
   1  19   1   -1.60   20.90
  -2 -19  -1   42.60   26.00
   2 -19   1   47.70   19.00
  -2 -19  -1   30.70   16.10
   2 -19   1   36.50   22.30
  -2  19  -1   59.49   17.30
  -2  19  -1   61.39   21.50
   2  19   1   70.29   23.00
  10   0  -2   61.89   17.20
 -10   0   2   41.00   19.90
  10   0  -2   37.50   20.10
 -10   0   2   48.30   16.80
  -9   0   2  332.87   27.50
   9   0  -2  334.17   27.00
   9   0  -2  299.97   27.50
   8   0  -2   57.39   11.70
  -8   0   2   47.40   13.80
   8   0  -2   43.80   12.20
   7   0  -2  302.97   23.30
  -7   0   2  336.47   25.00
  -7   0   2  271.27   23.90
   7   0  -2  296.97   22.70
   6   0  -2  195.98   19.40
  -6   0   2  201.78   15.30
  -6   0   2  226.68   14.30
   6   0  -2  212.58   14.40
  -6   0   2  182.28   15.90
   6   0  -2  194.58   16.50
  -6   0   2  214.78   14.20
  -6   0   2  244.98   17.90
   6   0  -2  167.48   15.90
   6   0  -2  197.78   16.20
   6   0  -2  186.58   13.70
  -5   0   2  684.73   45.80
  -5   0   2  639.44   45.20
   5   0  -2  692.03   45.40
   5   0  -2  654.73   45.50
   5   0  -2  709.83   45.20
   5   0  -2  705.33   44.00
   5   0  -2  683.13   46.10
  -5   0   2  774.22   45.10
   5   0  -2  682.23   43.90
  -5   0   2  703.33   44.00
  -5   0   2  676.23   44.10
  -5   0   2  703.33   47.10
  -4   0   2  220.98   13.90
   4   0  -2  172.88   13.90
  -4   0   2  166.08   13.60
   4   0  -2  176.58   14.50
   4   0  -2  175.28   12.50
   4   0  -2  178.18   13.40
  -4   0   2  177.18   14.00
  -4   0   2  195.98   14.30
   4   0  -2  186.18   14.00
  -4   0   2  192.88   12.20
   4   0  -2  193.88   12.20
  -4   0   2  198.98   12.70
   3   0  -2   71.29    4.70
  -3   0   2   72.49    4.70
  -3   0   2   71.89    6.70
   3   0  -2   69.69    6.90
  -3   0   2   76.69    6.60
  -3   0   2   73.99    6.40
   3   0  -2   70.29    6.60
  -3   0   2   80.29    7.80
  -3   0   2   68.99    5.60
   3   0  -2   67.69    5.70
   3   0  -2   82.69    7.00
   2   0  -2 1678.73  104.79
   2   0  -2 1542.95  104.99
  -2   0   2 1789.22  105.09
  -2   0   2 1437.66  104.99
  -2   0   2 1661.03  104.79
  -2   0   2 1657.03  104.69
  -2   0   2 1793.52  104.99
   2   0  -2 1708.23  104.69
   2   0  -2 1584.94  104.99
   2   0  -2 1803.82  104.89
   1   0  -2   90.29    6.70
  -1   0   2   92.89    6.90
   1   0  -2   91.29    7.00
  -1   0   2   93.59    6.90
  -1   0   2   95.69    6.30
  -1   0   2   97.99    6.90
   1   0  -2   97.29    6.40
   1   0  -2   97.59    6.30
   1   0  -2  100.89    6.70
   1   0  -2  104.19    6.90
  -1   0   2   91.39    6.30
  -1   0   2   90.19    6.90
   0   0  -2  198.88   13.00
   0   0  -2  198.58   12.70
   0   0  -2  210.48   13.00
   0   0  -2  215.08   12.90
   0   0   2  192.88   12.90
   0   0  -2  190.88   12.40
   0   0   2  191.08   12.70
   0   0   2  196.98   12.90
   0   0   2  213.28   13.10
   0   0  -2  197.98   12.90
   0   0   2  192.68   12.90
   0   0  -2  168.18   13.00
   1   0   2  802.22   48.80
  -1   0  -2  752.22   48.80
   1   0   2  778.82   49.10
   1   0   2  771.22   49.20
  -1   0  -2  750.62   49.10
  -1   0  -2  833.62   49.40
  -1   0  -2  791.12   49.20
   1   0   2  784.72   49.10
  -1   0  -2  772.32   49.20
   1   0   2  734.73   49.30
   1   0   2  752.62   49.20
  -1   0  -2  801.02   49.20
   2   0   2  317.07   20.10
   2   0   2  343.07   20.40
   2   0   2  297.57   20.00
  -2   0  -2  297.97   20.00
  -2   0  -2  293.37   19.90
  -2   0  -2  276.37   19.70
   2   0   2  323.27   20.10
  -2   0  -2  340.07   20.20
   2   0   2  305.67   20.30
  -2   0  -2  322.87   20.40
  -2   0  -2  298.57   20.40
   2   0   2  287.07   19.80
   3   0   2  430.66   26.50
  -3   0  -2  371.16   25.90
   3   0   2  396.06   25.70
   3   0   2  424.76   25.70
   3   0   2  416.46   25.90
  -3   0  -2  387.06   26.10
  -3   0  -2  388.26   25.60
   3   0   2  399.66   25.80
  -3   0  -2  380.36   25.60
  -3   0  -2  406.66   26.60
  -3   0  -2  361.66   25.70
   3   0   2  408.56   26.40
  -3   0  -2  391.86   25.60
  -4   0  -2  922.91   56.39
   4   0   2  863.81   55.79
   4   0   2  858.91   55.79
  -4   0  -2  859.41   55.79
   4   0   2  871.01   56.59
  -4   0  -2  897.41   55.49
   4   0   2  899.01   56.49
  -4   0  -2  929.21   56.09
  -4   0  -2  879.01   55.89
  -4   0  -2  825.12   55.49
  -4   0  -2  849.02   56.69
   4   0   2  838.52   55.79
  -5   0  -2  657.63   44.00
  -5   0  -2  691.43   43.70
   5   0   2  694.33   43.60
   5   0   2  689.43   44.00
   5   0   2  649.34   43.70
  -5   0  -2  664.73   43.80
   5   0   2  699.93   43.40
  -5   0  -2  689.83   44.90
  -5   0  -2  616.64   43.50
   5   0   2  688.13   44.70
  -5   0  -2  637.04   42.90
   6   0   2   49.50    7.60
  -6   0  -2   38.50   10.20
   6   0   2   48.10   10.70
   6   0   2   29.20    7.40
  -6   0  -2   35.10    8.50
  -6   0  -2   41.80   10.20
  -6   0  -2   36.10    7.60
   6   0   2   44.80    9.50
  -6   0  -2   37.80   10.10
  -6   0  -2   40.00    8.60
   7   0   2    1.70   12.30
   7   0   2    3.10   10.70
   7   0   2    2.00    7.90
  -7   0  -2    0.20    6.00
  -7   0  -2   -3.00    8.60
  -7   0  -2    7.30   11.70
   7   0   2   12.30   11.70
   7   0   2    3.00    7.80
  -8   0  -2  368.86   26.10
   8   0   2  360.36   26.50
   8   0   2  309.27   26.30
  -8   0  -2  340.27   29.90
  -8   0  -2  382.06   27.20
  -9   0  -2   36.70   13.80
  -9   0  -2   34.50   15.60
   9   0   2   35.20   13.20
  -9   0  -2   39.50   13.90
 -10  -1   2  -11.30   13.60
 -10  -1   2    6.60   20.80
  10  -1  -2    3.90   15.50
  10  -1  -2    5.60   12.20
  10   1  -2    7.20   15.70
  10   1  -2    3.40   16.90
 -10   1   2   11.50   15.60
 -10   1   2    1.20   13.90
   9  -1  -2  147.69   18.60
  -9  -1   2  145.79   21.20
  -9  -1   2  133.49   18.20
   9  -1  -2  142.89   18.50
   9   1  -2  152.58   18.10
   9   1  -2  100.59   18.00
  -9   1   2  153.68   18.20
  -9   1   2  128.99   19.90
   8  -1  -2  253.07   20.00
  -8  -1   2  259.37   23.50
   8  -1  -2  244.08   21.80
   8   1  -2  269.27   19.80
  -8   1   2  265.47   21.50
   8   1  -2  234.58   22.30
   7  -1  -2   21.50    7.00
  -7  -1   2   20.60   11.00
  -7  -1   2   31.70    8.90
   7  -1  -2   34.90    7.30
  -7  -1   2    1.60   10.20
   7   1  -2   24.40    8.50
   7   1  -2   16.80    9.40
  -7   1   2   19.60    8.40
  -7   1   2   27.10   10.80
   6  -1  -2  276.17   24.00
  -6  -1   2  292.07   19.70
  -6  -1   2  307.07   19.90
   6  -1  -2  285.47   22.90
   6  -1  -2  279.47   21.60
  -6  -1   2  307.77   22.90
  -6  -1   2  289.27   22.40
   6  -1  -2  283.77   21.40
  -6  -1   2  296.27   20.70
   6  -1  -2  255.37   18.90
  -6   1   2  302.57   22.70
   6   1  -2  292.67   19.70
  -6   1   2  299.27   22.40
  -6   1   2  305.27   19.70
   6   1  -2  304.37   22.70
  -6   1   2  297.57   20.90
   6   1  -2  327.47   24.00
   6   1  -2  313.67   22.40
   5  -1  -2   78.89    9.70
   5  -1  -2   66.99    5.50
  -5  -1   2   46.70    7.10
   5  -1  -2   53.49    4.70
  -5  -1   2   57.79    8.50
  -5  -1   2   48.50    7.30
   5  -1  -2   52.29    8.00
  -5  -1   2   60.99    5.20
   5  -1  -2   50.59    7.80
   5  -1  -2   57.99    8.60
   5   1  -2   50.69    8.20
  -5   1   2   53.59    8.60
  -5   1   2   39.90    6.80
  -5   1   2   43.70    5.10
  -5   1   2   52.59    7.80
   5   1  -2   61.79   10.10
   5   1  -2   50.09    5.40
   5   1  -2   47.20    5.10
  -5   1   2   57.09    9.80
   5   1  -2   54.19    8.30
   5   1  -2   39.80    7.90
  -5   1   2   46.60    5.00
   4  -1  -2  479.65   31.80
   4  -1  -2  484.15   30.20
  -4  -1   2  508.55   30.60
  -4  -1   2  529.15   30.10
   4  -1  -2  502.65   30.20
   4  -1  -2  460.75   31.90
   4  -1  -2  551.64   31.30
  -4  -1   2  451.95   31.90
  -4  -1   2  536.75   31.60
   4  -1  -2  425.46   31.90
  -4  -1   2  483.65   30.90
   4   1  -2  467.75   30.00
  -4   1   2  458.85   31.30
   4   1  -2  438.36   31.40
   4   1  -2  439.26   31.70
  -4   1   2  463.65   31.50
   4   1  -2  464.55   31.20
  -4   1   2  470.25   31.20
  -4   1   2  486.35   30.10
  -4   1   2  460.55   30.30
   4   1  -2  462.95   30.40
  -4   1   2  397.16   31.40
   4   1  -2  450.35   31.20
   3  -1  -2 1710.93  112.09
  -3  -1   2 1682.93  111.69
  -3  -1   2 1712.63  111.89
  -3  -1   2 1674.43  111.19
  -3  -1   2 1703.53  111.19
  -3  -1   2 1791.32  112.39
  -3  -1   2 1879.21  112.29
   3  -1  -2 1678.93  112.09
   3  -1  -2 1906.91  112.29
   3  -1  -2 1723.13  111.49
  -3  -1   2 1760.62  112.19
   3  -1  -2 1691.23  112.09
   3  -1  -2 1710.63  111.29
   3   1  -2 1836.12  111.99
  -3   1   2 1752.42  111.59
  -3   1   2 1865.91  112.19
   3   1  -2 1759.42  111.69
   3   1  -2 1798.82  112.29
  -3   1   2 1906.11  112.29
  -3   1   2 1928.81  112.19
   3   1  -2 1830.32  112.19
  -3   1   2 1848.12  111.29
   3   1  -2 1685.33  112.19
  -3   1   2 1798.62  112.19
  -2  -1   2  767.32   50.79
   2  -1  -2  855.71   51.29
  -2  -1   2  811.12   51.39
   2  -1  -2  849.72   50.79
   2  -1  -2  752.82   51.49
  -2  -1   2  779.72   51.59
   2  -1  -2  827.62   51.39
  -2  -1   2  867.31   51.39
   2  -1  -2  846.42   50.79
   2  -1  -2  927.61   51.69
  -2  -1   2  856.91   51.79
   2  -1  -2  875.41   51.69
  -2   1   2  738.43   51.59
  -2   1   2  883.71   51.59
  -2   1   2  764.02   51.29
   2   1  -2  721.93   51.29
   2   1  -2  847.12   51.59
  -2   1   2  788.72   51.29
   2   1  -2  763.92   51.59
   2   1  -2  767.52   51.39
  -2   1   2  772.12   51.49
   2   1  -2  769.02   51.39
  -1  -1   2   49.80    4.10
   1  -1  -2   50.39    4.40
  -1  -1   2   50.79    4.60
  -1  -1   2   43.20    3.80
   1  -1  -2   46.20    3.90
  -1  -1   2   39.70    4.40
   1  -1  -2   50.19    4.30
  -1   1   2   53.49    3.90
  -1   1   2   50.79    4.40
   1   1  -2   60.09    4.00
   1   1  -2   60.59    4.20
  -1   1   2   57.19    3.90
   1   1  -2   60.19    4.40
   1   1  -2   56.19    4.40
  -1   1   2   59.59    4.30
   1   1  -2   56.49    4.30
  -1   1   2   53.49    5.00
  -1   1   2   54.09    4.40
   0  -1   2  167.28   10.90
   0  -1   2  164.68   10.60
   0  -1  -2  181.78   10.90
   0  -1  -2  170.48   10.60
   0  -1  -2  141.89   11.00
   0  -1  -2  171.28   11.00
   0  -1  -2  145.99   11.00
   0  -1   2  174.88   10.90
   0  -1  -2  175.78   10.70
   0  -1   2  185.18   11.00
   0   1   2  159.58   11.10
   0   1   2  176.28   11.00
   0   1   2  154.08   10.80
   0   1  -2  168.38   11.00
   0   1  -2  173.98   10.90
   0   1  -2  161.98   11.00
   0   1  -2  156.28   10.90
   0   1  -2  163.28   10.60
   0   1   2  152.88   10.80
   0   1   2  164.68   10.60
   0   1  -2  158.88   10.90
   0   1  -2  159.18   10.90
   0   1   2  161.18   10.60
  -1  -1  -2 9217.88  544.15
  -1  -1  -2 8347.46  544.15
   1   1   2 9111.89  544.15
  -1   1  -2 8626.14  543.95
  -1   1  -2 8754.82  544.05
  -1   1  -2 8110.19  544.15
   2  -1   2 2318.27  134.89
  -2  -1  -2 2336.27  135.09
  -2  -1  -2 2202.48  135.39
  -2  -1  -2 2111.49  135.29
  -2  -1  -2 2178.78  135.09
   2  -1   2 2338.87  134.89
  -2  -1  -2 2270.47  135.19
   2  -1   2 2202.78  135.39
  -2  -1  -2 2295.27  134.69
   2  -1   2 2163.18  134.99
   2  -1   2 2296.77  134.89
  -2  -1  -2 2284.17  134.89
   2  -1   2 2190.08  135.29
   2   1   2 2028.10  134.99
   2   1   2 2021.90  134.69
  -2   1  -2 2098.79  135.09
  -2   1  -2 2006.80  134.89
  -2   1  -2 2088.59  135.29
  -2   1  -2 2126.79  135.29
   2   1   2 2012.50  134.89
  -2   1  -2 2002.70  134.89
   2   1   2 2000.10  135.09
   2   1   2 2114.29  135.29
  -2   1  -2 1967.10  134.79
   2   1   2 2063.09  135.29
  -3  -1  -2  575.14   37.30
  -3  -1  -2  551.04   37.20
  -3  -1  -2  553.54   36.70
   3  -1   2  559.64   37.30
   3  -1   2  600.04   36.60
  -3  -1  -2  571.44   36.60
   3  -1   2  573.74   36.80
   3  -1   2  564.54   36.70
  -3  -1  -2  584.14   37.10
   3  -1   2  541.35   36.90
  -3  -1  -2  550.94   37.30
  -3  -1  -2  592.44   36.80
   3  -1   2  591.64   37.40
  -3   1  -2  603.34   36.60
  -3   1  -2  572.04   36.90
  -3   1  -2  535.85   37.10
   3   1   2  597.44   36.60
  -3   1  -2  597.24   36.70
   3   1   2  585.54   37.40
   3   1   2  571.44   37.00
   3   1   2  563.24   37.20
   4  -1   2   12.40    4.80
  -4  -1  -2   27.20    5.30
   4  -1   2    9.50    3.40
  -4  -1  -2   13.00    4.30
  -4  -1  -2    9.10    4.30
  -4  -1  -2   31.80    5.90
  -4  -1  -2    9.60    3.30
   4  -1   2   15.80    4.40
  -4  -1  -2   12.40    4.80
   4  -1   2   22.50    6.50
  -4  -1  -2   15.60    3.80
  -4   1  -2   14.90    3.80
  -4   1  -2   14.60    3.20
  -4   1  -2   21.10    5.30
   4   1   2   16.20    4.90
   4   1   2   12.60    6.40
  -4   1  -2    9.70    5.50
  -4   1  -2   14.80    4.40
  -4   1  -2    9.70    4.50
   4   1   2   11.60    4.20
   4   1   2   21.10    4.90
  -5  -1  -2 1035.20   65.99
  -5  -1  -2  981.60   64.89
  -5  -1  -2 1025.00   64.89
   5  -1   2 1020.40   65.99
   5  -1   2 1012.50   65.49
  -5  -1  -2 1019.10   65.29
  -5  -1  -2 1036.70   65.29
  -5  -1  -2 1076.09   66.69
   5  -1   2 1036.50   65.29
  -5  -1  -2 1018.50   65.69
   5  -1   2 1033.30   65.69
   5  -1   2  979.20   66.39
  -5   1  -2  945.81   66.39
  -5   1  -2 1066.39   64.69
   5   1   2 1005.00   65.39
   5   1   2 1003.50   65.59
   5   1   2 1159.08   66.79
   5   1   2 1011.40   65.19
  -5   1  -2  997.60   65.59
  -5   1  -2 1017.90   65.49
  -5   1  -2  996.50   65.79
  -5   1  -2 1007.90   65.49
  -5   1  -2 1029.80   64.69
   5   1   2 1002.80   65.99
   6  -1   2  154.78   16.60
  -6  -1  -2  170.98   15.00
   6  -1   2  169.68   16.30
  -6  -1  -2  158.28   14.50
  -6  -1  -2  149.19   12.60
  -6  -1  -2  159.18   12.70
   6  -1   2  180.98   14.30
  -6  -1  -2  166.28   14.50
   6  -1   2  185.58   13.70
  -6  -1  -2  162.68   14.90
   6   1   2  146.79   15.00
  -6   1  -2  162.08   15.30
   6   1   2  174.78   13.60
  -6   1  -2  156.78   13.90
  -6   1  -2  156.48   14.70
  -6   1  -2  186.28   14.40
  -6   1  -2  183.28   15.70
   6   1   2  182.28   16.50
   6   1   2  166.28   14.30
   6   1   2  155.88   14.50
  -6   1  -2  206.98   15.20
  -6   1  -2  171.98   12.20
   7  -1   2  302.97   24.70
   7  -1   2  346.67   24.40
   7  -1   2  349.77   29.00
   7  -1   2  297.37   26.50
  -7  -1  -2  357.86   25.60
  -7  -1  -2  319.17   27.20
  -7  -1  -2  317.27   24.60
   7   1   2  341.57   24.30
   7   1   2  383.36   26.60
  -7   1  -2  370.46   24.30
   7   1   2  340.27   25.30
   7   1   2  382.36   25.70
  -7   1  -2  343.87   24.40
  -7   1  -2  308.77   27.10
   7   1   2  323.07   24.90
  -8  -1  -2    8.70   14.40
   8  -1   2   -4.00    9.90
   8  -1   2   -1.00    8.90
  -8  -1  -2    6.50   10.00
  -8  -1  -2    8.30   11.10
   8   1   2   -5.20    8.80
   8   1   2   -0.50    9.80
  -8   1  -2    8.90   13.90
  -8   1  -2   -2.60   10.80
  -8   1  -2   17.00   11.20
   9  -1   2   68.79   14.10
  -9  -1  -2   44.90   14.40
  -9  -1  -2   33.20   13.40
  -9  -1  -2   44.20   14.10
   9   1   2   45.40   13.90
  -9   1  -2   45.50   19.20
   9   1   2   60.79   14.40
  -9   1  -2   49.90   14.50
  -9   1  -2   53.79   13.90
  10  -1   2   -1.50   15.90
 -10  -1  -2   12.80   22.90
 -10   1  -2  -12.20   23.90
 -10  -2   2    5.00   19.40
 -10  -2   2   30.50   16.70
  10  -2  -2   35.90   17.70
  10   2  -2   22.00   13.40
 -10   2   2   -0.50   19.10
 -10   2   2   35.30   22.10
   9  -2  -2  143.49   19.50
  -9  -2   2  139.39   20.20
  -9  -2   2  152.78   23.00
   9  -2  -2  150.98   18.80
   9   2  -2  141.69   16.90
  -9   2   2  152.68   23.30
  -9   2   2  193.28   18.50
   9   2  -2  138.39   16.80
  -8  -2   2   24.10   13.70
  -8  -2   2   31.80   10.00
   8  -2  -2   27.10   11.00
  -8   2   2   37.80   10.40
  -8   2   2    1.20   10.60
   8   2  -2   13.50   10.20
   8   2  -2    7.50   11.60
  -7  -2   2  209.78   19.10
   7  -2  -2  198.28   17.80
  -7  -2   2  186.38   17.10
   7  -2  -2  218.98   16.40
  -7  -2   2  216.88   18.10
   7   2  -2  213.38   18.70
  -7   2   2  232.18   19.80
   7   2  -2  179.88   16.70
  -7   2   2  216.88   19.40
   7   2  -2  184.28   19.40
  -6  -2   2  394.26   25.80
  -6  -2   2  386.66   27.10
   6  -2  -2  380.36   27.20
  -6  -2   2  374.46   25.00
   6  -2  -2  352.16   25.50
   6  -2  -2  387.06   27.60
  -6  -2   2  356.26   26.50
   6  -2  -2  368.46   26.20
  -6   2   2  334.37   24.80
   6   2  -2  339.77   25.00
   6   2  -2  408.56   27.00
   6   2  -2  360.36   26.50
  -6   2   2  342.27   25.60
   6   2  -2  360.96   27.30
  -6   2   2  374.86   26.40
   6   2  -2  396.36   24.70
  -6   2   2  415.76   27.30
  -5  -2   2  530.05   36.90
   5  -2  -2  537.95   36.20
   5  -2  -2  589.24   37.40
   5  -2  -2  595.74   37.40
   5  -2  -2  513.15   36.10
   5  -2  -2  548.45   35.10
  -5  -2   2  508.35   36.10
  -5  -2   2  527.75   35.30
  -5  -2   2  585.74   36.00
  -5  -2   2  524.65   35.00
   5  -2  -2  543.55   34.50
   5  -2  -2  552.14   36.10
  -5  -2   2  522.45   34.90
  -5   2   2  513.95   36.60
   5   2  -2  503.05   35.10
   5   2  -2  558.14   36.10
   5   2  -2  567.34   36.80
   5   2  -2  581.64   36.70
  -5   2   2  549.54   36.30
  -5   2   2  578.94   36.80
  -5   2   2  555.34   34.60
   5   2  -2  542.15   36.50
  -5   2   2  532.45   34.90
  -5   2   2  552.94   36.80
  -4  -2   2  746.93   48.30
  -4  -2   2  756.42   49.99
   4  -2  -2  754.52   49.50
  -4  -2   2  736.63   48.80
  -4  -2   2  744.63   49.00
   4  -2  -2  721.93   49.30
   4  -2  -2  738.73   48.30
  -4  -2   2  754.12   49.60
   4  -2  -2  850.01   49.99
  -4  -2   2  788.92   48.40
   4  -2  -2  798.32   49.80
   4  -2  -2  753.52   48.40
  -4  -2   2  636.84   49.50
   4   2  -2  783.12   49.60
  -4   2   2  801.42   48.40
  -4   2   2  770.42   49.50
  -4   2   2  683.23   49.10
  -4   2   2  770.42   48.40
   4   2  -2  798.02   49.20
   4   2  -2  787.42   49.50
   4   2  -2  791.22   48.80
   4   2  -2  865.91   49.99
   3  -2  -2  443.76   28.10
  -3  -2   2  397.66   27.00
  -3  -2   2  408.46   27.60
   3  -2  -2  399.16   28.00
  -3  -2   2  389.66   28.00
  -3  -2   2  386.36   28.00
   3  -2  -2  417.56   27.90
   3  -2  -2  395.96   28.00
  -3  -2   2  398.86   27.00
   3  -2  -2  414.06   27.10
  -3  -2   2  388.56   27.60
  -3  -2   2  360.16   27.80
   3  -2  -2  414.26   27.20
  -3   2   2  467.15   28.00
  -3   2   2  448.16   27.90
  -3   2   2  480.35   27.10
   3   2  -2  420.86   28.00
  -3   2   2  469.65   27.30
  -3   2   2  459.65   28.20
   3   2  -2  443.86   28.30
   3   2  -2  482.15   28.00
   3   2  -2  463.55   27.80
   3   2  -2  442.86   28.20
  -3   2   2  417.46   27.80
  -2  -2   2 1002.60   62.69
  -2  -2   2 1091.49   63.49
  -2  -2   2  998.20   63.19
  -2  -2   2  990.30   63.19
   2  -2  -2  953.00   63.19
  -2  -2   2  979.70   63.09
   2  -2  -2  987.10   63.09
   2  -2  -2  972.10   63.19
   2  -2  -2  958.80   62.89
   2  -2  -2 1003.80   62.69
   2  -2  -2  956.00   63.19
   2   2  -2 1041.70   63.19
  -2   2   2 1006.10   62.69
  -2   2   2  989.50   63.19
  -2   2   2  912.41   63.19
   2   2  -2  952.00   63.29
  -2   2   2  960.50   63.09
   2   2  -2 1135.59   63.39
   2   2  -2 1007.50   62.69
   2   2  -2  968.90   63.09
  -2   2   2 1137.29   63.29
  -2   2   2  991.10   62.89
   2   2  -2  934.41   63.29
   1  -2  -2  334.97   21.30
   1  -2  -2  307.27   21.50
  -1  -2   2  359.86   21.10
   1  -2  -2  354.86   21.20
   1  -2  -2  339.27   21.10
   1  -2  -2  345.17   21.50
  -1  -2   2  326.47   21.50
  -1  -2   2  380.06   21.60
  -1  -2   2  368.16   21.50
  -1  -2   2  337.77   21.30
   1  -2  -2  346.37   21.10
   1  -2  -2  360.86   21.40
  -1  -2   2  343.47   21.20
  -1   2   2  304.67   21.30
  -1   2   2  315.87   21.30
   1   2  -2  296.07   21.40
   1   2  -2  300.67   21.10
   1   2  -2  307.37   21.30
   1   2  -2  311.67   21.30
   1   2  -2  292.47   21.00
  -1   2   2  319.57   21.30
   1   2  -2  330.07   21.50
  -1   2   2  302.67   21.10
   0  -2   2    9.60    1.80
   0  -2   2    5.30    1.70
   0  -2   2   12.70    2.40
   0  -2  -2   10.70    1.60
   0  -2  -2    8.90    1.80
   0  -2   2    9.20    2.10
   0  -2  -2   11.10    1.70
   0  -2   2    8.70    2.50
   0  -2  -2    7.60    2.10
   0  -2  -2    8.30    2.80
   0  -2   2    8.20    2.00
   0  -2  -2    8.40    2.30
   0  -2  -2    8.00    2.00
   0   2  -2   18.20    2.60
   0   2  -2   14.80    2.20
  -1  -2  -2  757.12   50.19
   1  -2   2  719.33   49.99
   1  -2   2  691.13   49.80
  -1  -2  -2  757.22   50.09
   1  -2   2  744.43   50.09
  -1  -2  -2  783.12   50.29
   1  -2   2  800.12   50.19
  -1  -2  -2  742.73   50.29
  -1  -2  -2  760.82   49.90
  -1  -2  -2  827.72   50.29
  -1   2  -2  743.33   50.19
   1   2   2  849.32   49.90
  -1   2  -2  874.01   50.19
  -1   2  -2  851.41   50.19
  -1   2  -2  836.22   49.90
   1   2   2  829.82   50.19
  -1   2  -2  839.42   50.09
  -1   2  -2  836.42   50.19
  -2  -2  -2 1022.40   62.39
   2  -2   2 1100.89   62.79
   2  -2   2 1093.19   63.09
  -2  -2  -2 1104.59   62.99
   2  -2   2 1039.70   62.59
   2  -2   2 1089.29   62.69
  -2  -2  -2 1071.29   62.99
   2  -2   2 1043.40   62.99
   2  -2   2 1097.89   62.39
  -2  -2  -2 1033.80   62.79
   2  -2   2 1016.50   62.59
   2   2   2  920.01   62.79
   2   2   2  868.01   62.19
   2   2   2  873.61   63.09
  -2   2  -2  923.31   62.49
  -2   2  -2  930.61   62.29
   2   2   2  850.31   62.29
  -2   2  -2  891.11   62.69
   2   2   2  875.91   62.89
   2   2   2  964.80   62.89
  -3  -2  -2   59.19    5.90
   3  -2   2   44.10    4.90
  -3  -2  -2   56.09    5.10
   3  -2   2   53.09    6.90
   3  -2   2   55.69    4.80
  -3  -2  -2   48.30    5.50
   3  -2   2   50.09    5.80
  -3  -2  -2   49.50    4.80
  -3  -2  -2   54.69    5.60
  -3  -2  -2   56.19    6.70
   3  -2   2   60.49    5.00
   3  -2   2   61.19    5.20
   3   2   2   50.59    5.40
  -3   2  -2   63.49    5.70
  -3   2  -2   46.70    4.90
  -3   2  -2   54.29    5.40
  -3   2  -2   56.99    5.10
   3   2   2   49.40    4.60
  -3   2  -2   50.49    6.20
   3   2   2   71.69    7.80
   3   2   2   48.40    5.70
   3   2   2   47.40    4.90
   3   2   2   53.89    6.10
  -3   2  -2   43.40    5.30
   4  -2   2  796.02   49.30
  -4  -2  -2  737.73   49.90
  -4  -2  -2  782.02   49.50
  -4  -2  -2  804.62   50.09
  -4  -2  -2  788.22   49.30
   4  -2   2  796.72   49.99
  -4  -2  -2  829.62   50.79
   4  -2   2  768.82   49.80
   4  -2   2  827.72   49.90
   4  -2   2  796.42   50.49
   4  -2   2  827.82   49.10
  -4  -2  -2  810.82   49.40
  -4  -2  -2  828.02   49.60
  -4   2  -2  761.62   49.10
   4   2   2  741.93   50.69
   4   2   2  739.03   49.30
  -4   2  -2  789.02   49.70
  -4   2  -2  704.13   49.80
   4   2   2  712.13   50.09
  -4   2  -2  775.12   49.40
  -4   2  -2  711.23   49.99
   4   2   2  727.83   49.40
  -4   2  -2  750.02   50.29
   4   2   2  753.12   49.90
  -5  -2  -2  304.57   22.00
   5  -2   2  343.37   23.50
   5  -2   2  329.07   22.90
   5  -2   2  329.77   23.40
  -5  -2  -2  366.86   21.90
  -5  -2  -2  341.87   22.10
  -5  -2  -2  337.57   23.90
  -5  -2  -2  318.97   22.80
   5  -2   2  337.17   21.60
   5  -2   2  323.07   22.40
  -5  -2  -2  310.67   21.70
  -5  -2  -2  320.57   22.90
  -5   2  -2  336.87   22.30
  -5   2  -2  320.77   20.90
   5   2   2  287.87   22.40
  -5   2  -2  305.97   23.50
  -5   2  -2  300.37   22.60
   5   2   2  275.87   22.30
   5   2   2  311.87   22.10
   5   2   2  312.37   21.70
   5   2   2  308.97   23.30
  -5   2  -2  333.27   21.00
  -5   2  -2  303.27   22.20
  -6  -2  -2  212.18   17.00
   6  -2   2  234.88   19.70
  -6  -2  -2  215.38   20.00
  -6  -2  -2  211.48   16.70
  -6  -2  -2  214.58   17.40
   6  -2   2  186.58   19.10
   6  -2   2  218.68   18.00
  -6  -2  -2  224.78   18.60
   6   2   2  263.77   18.00
  -6   2  -2  257.87   20.20
  -6   2  -2  247.68   19.00
  -6   2  -2  244.28   18.50
   6   2   2  238.78   17.40
   6   2   2  281.07   18.80
  -6   2  -2  249.38   18.20
  -6   2  -2  206.28   19.40
  -6   2  -2  238.98   15.70
   6   2   2  234.68   18.30
   6   2   2  262.07   20.00
   7  -2   2   83.59   11.90
  -7  -2  -2   56.29    9.80
  -7  -2  -2   68.79   10.40
   7  -2   2   81.39   11.20
  -7  -2  -2   51.69   11.20
  -7   2  -2   66.09   11.10
   7   2   2   86.49   13.30
   7   2   2   93.49   11.90
   7   2   2   85.89    9.80
   7   2   2   72.49    9.90
  -7   2  -2   96.79   12.10
  -7   2  -2   63.09    9.60
  -8  -2  -2  241.58   20.70
  -8  -2  -2  236.18   21.70
  -8  -2  -2  246.78   21.90
   8  -2   2  249.38   21.30
   8   2   2  236.28   19.60
   8   2   2  236.78   21.30
  -8   2  -2  243.88   21.40
  -8   2  -2  233.78   21.60
  -9  -2  -2   15.80   13.80
   9  -2   2   17.10   13.60
  -9  -2  -2   28.30   18.50
  -9   2  -2   19.70   14.50
   9   2   2   16.70   12.90
  -9   2  -2   21.00   13.50
  -9   2  -2   15.40   17.70
  10  -2   2   62.49   17.30
  10   2   2   50.29   18.00
 -10   2  -2   61.89   19.10
  10  -3  -2   47.60   14.30
 -10  -3   2   71.29   21.10
 -10  -3   2   56.09   22.90
 -10   3   2   70.99   22.40
 -10   3   2   74.19   21.10
  10   3  -2   60.39   19.30
  -9  -3   2   76.19   17.40
  -9  -3   2   48.10   17.80
   9  -3  -2   39.00   14.50
   9  -3  -2   34.20   13.40
   9   3  -2   29.20   11.70
  -9   3   2   15.90   16.60
   9   3  -2   18.80   12.40
  -9   3   2   34.40   16.50
   8  -3  -2  251.97   21.20
  -8  -3   2  201.08   20.80
   8  -3  -2  249.28   22.40
  -8  -3   2  257.27   24.70
   8   3  -2  280.67   23.20
   8   3  -2  285.97   20.90
  -8   3   2  253.97   22.00
  -8   3   2  243.28   23.60
  -7  -3   2   17.30    8.30
  -7  -3   2   10.30    8.00
   7  -3  -2   19.40    8.20
   7  -3  -2    8.00    9.30
  -7  -3   2   26.40   12.00
   7   3  -2    8.80   10.80
  -7   3   2    7.30   10.50
   7   3  -2    8.10    7.50
  -7   3   2   11.20    8.20
   7   3  -2   -7.90    9.90
   6  -3  -2  198.18   19.70
  -6  -3   2  194.38   18.40
   6  -3  -2  215.38   16.90
  -6  -3   2  189.78   15.30
  -6  -3   2  197.08   15.70
  -6  -3   2  190.98   14.70
   6  -3  -2  214.78   16.30
   6  -3  -2  193.88   17.90
  -6  -3   2  210.38   17.60
  -6  -3   2  220.58   15.80
  -6   3   2  188.58   16.20
  -6   3   2  197.28   16.40
   6   3  -2  201.58   16.70
   6   3  -2  200.58   16.20
   6   3  -2  193.58   20.30
   6   3  -2  207.78   14.90
  -6   3   2  222.28   14.50
  -5  -3   2  227.08   17.30
  -5  -3   2  235.48   16.60
   5  -3  -2  278.07   18.80
  -5  -3   2  238.08   19.00
  -5  -3   2  255.47   17.70
   5  -3  -2  262.27   19.80
   5  -3  -2  238.18   17.70
  -5  -3   2  242.48   17.10
   5  -3  -2  226.68   18.00
   5  -3  -2  271.17   18.30
  -5  -3   2  211.48   18.60
   5  -3  -2  243.98   15.80
   5   3  -2  226.38   17.80
  -5   3   2  264.07   17.80
  -5   3   2  224.88   16.80
   5   3  -2  233.18   19.80
   5   3  -2  265.27   18.00
  -5   3   2  238.88   18.60
  -5   3   2  244.58   19.00
   5   3  -2  233.68   19.60
   5   3  -2  263.07   17.00
  -5   3   2  270.67   19.00
  -4  -3   2  273.27   20.50
   4  -3  -2  248.38   20.00
  -4  -3   2  252.87   17.90
  -4  -3   2  251.97   17.90
   4  -3  -2  290.17   18.60
  -4  -3   2  249.48   18.90
   4  -3  -2  262.67   18.00
  -4  -3   2  263.97   19.60
   4  -3  -2  246.28   19.60
   4  -3  -2  257.77   18.90
   4  -3  -2  247.68   17.50
   4  -3  -2  266.87   17.60
  -4  -3   2  275.17   18.60
  -4  -3   2  259.47   18.40
   4   3  -2  299.67   20.00
   4   3  -2  264.97   18.60
  -4   3   2  280.57   17.90
  -4   3   2  307.67   19.50
  -4   3   2  297.27   19.00
  -4   3   2  298.87   19.20
   4   3  -2  243.98   18.80
  -4   3   2  243.18   18.80
   4   3  -2  322.47   19.40
   4   3  -2  311.57   18.40
  -3  -3   2 1138.39   69.39
  -3  -3   2 1035.00   69.79
   3  -3  -2 1120.69   68.99
   3  -3  -2 1090.99   68.99
   3  -3  -2 1074.59   68.99
  -3  -3   2 1023.20   68.89
   3  -3  -2  968.60   69.79
  -3  -3   2 1078.59   69.49
  -3  -3   2 1086.49   68.99
   3  -3  -2 1114.89   69.69
  -3  -3   2 1020.10   70.49
   3  -3  -2 1099.09   69.59
   3  -3  -2 1188.98   69.69
  -3  -3   2  945.81   69.69
  -3   3   2 1167.08   69.69
   3   3  -2 1044.60   69.79
  -3   3   2 1171.78   68.99
  -3   3   2 1121.79   69.89
  -3   3   2 1138.89   69.79
   3   3  -2 1121.19   69.39
  -3   3   2 1121.09   69.59
   3   3  -2 1179.48   69.89
   3   3  -2 1118.39   69.39
   2  -3  -2 1162.88   77.89
  -2  -3   2 1327.97   78.29
  -2  -3   2 1292.07   77.99
   2  -3  -2 1297.77   77.99
   2  -3  -2 1267.97   77.59
   2  -3  -2 1297.37   77.69
  -2  -3   2 1204.58   78.09
  -2  -3   2 1211.68   77.99
  -2  -3   2 1265.47   77.49
   2  -3  -2 1302.17   77.99
   2  -3  -2 1282.87   78.09
   2  -3  -2 1323.97   78.09
   2  -3  -2 1340.47   77.69
  -2  -3   2 1184.08   77.79
   2   3  -2 1161.88   77.49
   2   3  -2 1163.98   78.09
   2   3  -2 1218.68   77.89
  -2   3   2 1232.78   77.49
   2   3  -2 1164.58   78.09
   2   3  -2 1144.79   77.99
  -2   3   2 1079.09   77.79
  -2   3   2 1168.98   77.89
  -2   3   2 1235.58   77.99
   1  -3  -2  510.95   32.70
  -1  -3   2  485.95   32.80
   1  -3  -2  474.65   32.70
   1  -3  -2  506.85   32.60
   1  -3  -2  483.25   32.70
  -1  -3   2  462.75   32.80
  -1  -3   2  475.95   32.70
   1  -3  -2  476.85   32.90
   1  -3  -2  497.25   32.70
   1  -3  -2  506.45   32.70
   1  -3  -2  479.75   32.60
  -1  -3   2  515.95   32.70
  -1  -3   2  479.45   32.60
   1   3  -2  533.55   32.80
   1   3  -2  562.14   32.60
  -1   3   2  571.14   32.70
   1   3  -2  536.95   32.80
  -1   3   2  534.05   32.60
   1   3  -2  467.55   32.90
  -1   3   2  544.25   32.70
   1   3  -2  553.64   33.00
  -1   3   2  551.74   32.90
  -1   3   2  555.14   32.80
   0  -3  -2  163.28   11.20
   0  -3  -2  192.38   11.60
   0  -3  -2  175.68   11.10
   0  -3   2  146.39   11.20
   0  -3   2  188.28   11.40
   0  -3   2  172.68   11.50
   0  -3   2  190.98   11.40
   0  -3  -2  166.68   11.00
   0  -3   2  170.38   11.20
   0  -3   2  176.78   11.30
   0  -3  -2  140.29   12.00
   0  -3  -2  167.58   11.40
   0  -3   2  171.78   12.00
   0  -3  -2  162.58   11.20
   0  -3  -2  173.48   11.60
   0   3   2  165.68   11.20
   0   3  -2  146.09   11.40
   0   3   2  149.99   11.40
   0   3   2  150.58   11.60
   0   3  -2  168.98   11.20
   0   3   2  161.18   10.90
   0   3   2  171.18   11.10
   0   3  -2  166.88   11.20
   0   3   2  162.28   11.40
   0   3  -2  169.58   11.30
   0   3  -2  171.58   11.40
   0   3  -2  170.68   11.30
  -1  -3  -2 1620.84  103.89
   1  -3   2 1608.14  103.89
  -1  -3  -2 1692.53  103.99
   1  -3   2 1503.65  103.79
   1  -3   2 1564.64  103.79
  -1  -3  -2 1545.85  103.79
   1  -3   2 1522.95  103.79
   1  -3   2 1579.14  103.79
  -1  -3  -2 1579.94  103.39
  -1  -3  -2 1549.24  103.89
  -1  -3  -2 1576.94  103.29
  -1   3  -2 1549.05  103.89
   1   3   2 1786.22  103.99
  -1   3  -2 1717.63  103.39
   1   3   2 1681.43  103.99
  -1   3  -2 1795.42  103.89
   1   3   2 1726.33  103.39
  -1   3  -2 1662.53  103.39
   1   3   2 1705.03  103.29
   1   3   2 1733.33  103.99
  -1   3  -2 1686.73  103.79
   1   3   2 1760.02  103.89
  -1   3  -2 1643.34  103.79
  -1   3  -2 1777.52  103.89
   2  -3   2  686.13   45.80
  -2  -3  -2  690.53   45.40
  -2  -3  -2  675.13   46.20
   2  -3   2  667.83   45.90
   2  -3   2  630.04   46.00
  -2  -3  -2  690.33   45.40
   2  -3   2  683.93   46.00
   2  -3   2  693.03   45.70
  -2  -3  -2  695.03   46.30
   2  -3   2  708.73   45.30
  -2  -3  -2  734.63   46.20
   2  -3   2  656.83   46.20
  -2  -3  -2  714.33   46.10
   2   3   2  819.12   46.30
   2   3   2  730.83   45.40
   2   3   2  757.12   46.30
  -2   3  -2  758.62   45.80
   2   3   2  740.23   46.10
   2   3   2  756.92   45.40
  -2   3  -2  770.72   45.30
   2   3   2  765.52   46.00
  -2   3  -2  767.92   46.20
  -2   3  -2  774.72   46.10
  -2   3  -2  708.83   46.20
   3  -3   2  454.15   27.30
  -3  -3  -2  430.76   28.20
   3  -3   2  401.06   27.90
   3  -3   2  431.76   27.50
  -3  -3  -2  440.76   28.00
  -3  -3  -2  416.46   27.40
  -3  -3  -2  457.15   27.30
   3  -3   2  420.26   27.90
   3  -3   2  416.56   28.40
  -3  -3  -2  448.46   28.30
  -3  -3  -2  405.76   28.50
   3  -3   2  430.36   27.90
   3  -3   2  440.26   28.40
  -3   3  -2  442.56   27.30
  -3   3  -2  430.66   28.10
   3   3   2  424.36   27.80
  -3   3  -2  394.46   27.40
   3   3   2  426.06   27.40
   3   3   2  450.35   28.20
   3   3   2  428.86   28.40
  -3   3  -2  401.46   28.20
   3   3   2  435.46   27.40
   3   3   2  430.96   28.30
  -3   3  -2  432.86   28.00
  -3   3  -2  369.76   28.30
   4  -3   2  178.38   14.00
   4  -3   2  168.28   14.60
  -4  -3  -2  197.28   14.20
  -4  -3  -2  162.78   13.80
  -4  -3  -2  180.38   12.90
   4  -3   2  175.18   12.30
   4  -3   2  157.78   13.80
  -4  -3  -2  195.88   12.70
   4  -3   2  191.98   12.50
  -4  -3  -2  173.68   15.30
  -4  -3  -2  170.08   13.20
   4  -3   2  191.08   15.30
  -4   3  -2  164.98   13.40
   4   3   2  178.68   13.10
   4   3   2  168.78   14.40
  -4   3  -2  172.18   13.30
   4   3   2  175.88   13.20
   4   3   2  185.18   13.40
  -4   3  -2  204.78   12.90
  -4   3  -2  184.38   14.30
  -4   3  -2  179.68   12.30
  -4   3  -2  195.88   14.70
   4   3   2  190.68   14.50
   5  -3   2  696.53   48.40
   5  -3   2  674.83   46.90
   5  -3   2  670.63   47.50
  -5  -3  -2  702.93   46.50
   5  -3   2  640.84   46.90
  -5  -3  -2  702.93   46.50
   5  -3   2  714.53   45.80
  -5  -3  -2  690.03   47.30
  -5  -3  -2  704.63   46.40
  -5  -3  -2  716.23   47.80
  -5  -3  -2  748.83   46.60
   5  -3   2  722.83   46.20
   5   3   2  757.92   47.70
  -5   3  -2  766.82   47.20
   5   3   2  769.32   46.30
  -5   3  -2  767.42   47.20
   5   3   2  701.83   46.50
   5   3   2  684.63   47.90
   5   3   2  746.13   47.10
  -5   3  -2  726.93   45.80
  -5   3  -2  746.13   47.10
  -5   3  -2  660.03   47.90
   5   3   2  762.82   46.30
  -5   3  -2  765.52   46.50
   5   3   2  768.32   46.80
   6  -3   2  263.67   20.50
  -6  -3  -2  248.58   19.70
  -6  -3  -2  295.77   19.20
  -6  -3  -2  245.08   19.50
   6  -3   2  274.27   19.30
   6  -3   2  255.87   20.40
  -6  -3  -2  264.77   19.90
   6  -3   2  275.37   21.90
  -6  -3  -2  255.87   21.00
   6   3   2  244.18   22.00
   6   3   2  287.07   19.40
   6   3   2  262.87   20.00
  -6   3  -2  282.87   20.80
  -6   3  -2  274.17   21.90
  -6   3  -2  326.57   21.40
   6   3   2  264.97   22.00
  -6   3  -2  279.67   20.60
   6   3   2  272.47   20.60
  -7  -3  -2  272.17   21.30
  -7  -3  -2  284.67   21.10
   7  -3   2  267.17   21.90
  -7  -3  -2  291.67   22.60
  -7  -3  -2  295.47   22.40
  -7   3  -2  252.77   22.10
   7   3   2  255.27   22.00
  -7   3  -2  246.98   21.70
   7   3   2  290.77   20.60
   7   3   2  281.37   24.80
  -7   3  -2  280.07   22.10
  -8  -3  -2    7.30   11.70
  -8  -3  -2    4.90   10.40
  -8  -3  -2    2.20   10.30
  -8   3  -2    2.70   14.50
  -8   3  -2   -9.50   11.10
   8   3   2    8.90   11.60
  -8   3  -2    8.10   11.20
   9  -3   2  113.39   17.60
  -9  -3  -2  146.79   18.80
  -9   3  -2  132.49   18.60
   9   3   2  124.19   18.70
  -9   3  -2   92.09   17.70
  10  -3   2    3.00   16.60
 -10  -3  -2   -3.20   24.40
  10   3   2    5.80   16.50
 -10   3  -2    8.20   18.40
  10  -4  -2   24.40   18.80
 -10  -4   2   21.50   15.10
 -10  -4   2   13.40   16.60
 -10   4   2   32.40   17.40
  10   4  -2   26.20   18.60
   9  -4  -2   70.19   16.30
  -9  -4   2   71.89   15.70
  -9  -4   2   97.39   15.20
  -9   4   2   81.99   19.70
  -8  -4   2  134.29   18.00
   8  -4  -2  108.29   13.40
   8  -4  -2  117.59   14.50
   8   4  -2   94.89   13.50
   8   4  -2  103.49   13.90
  -8   4   2  140.89   18.20
  -8   4   2   89.69   16.90
   7  -4  -2  314.37   24.10
   7  -4  -2  350.26   24.60
  -7  -4   2  317.07   22.70
  -7  -4   2  348.17   26.30
  -7  -4   2  302.07   23.50
  -7   4   2  300.77   25.10
   7   4  -2  317.27   22.70
   7   4  -2  252.67   22.90
   7   4  -2  289.27   24.80
  -7   4   2  317.77   25.50
   7   4  -2  335.07   27.10
  -6  -4   2  331.27   23.20
  -6  -4   2  327.27   24.30
   6  -4  -2  303.17   23.90
   6  -4  -2  356.66   24.10
  -6  -4   2  338.17   25.40
   6  -4  -2  314.57   26.40
  -6  -4   2  381.46   23.90
  -6  -4   2  344.47   25.10
   6   4  -2  340.17   24.40
  -6   4   2  364.26   25.80
   6   4  -2  333.27   24.50
  -6   4   2  350.16   23.10
   6   4  -2  360.76   23.40
  -6   4   2  322.27   24.50
   5  -4  -2  288.27   21.00
   5  -4  -2  296.67   21.60
  -5  -4   2  298.77   21.40
   5  -4  -2  301.97   19.30
   5  -4  -2  312.97   21.10
   5  -4  -2  318.07   22.20
  -5  -4   2  305.67   20.30
  -5  -4   2  323.67   20.40
   5  -4  -2  316.57   20.50
  -5  -4   2  297.37   20.70
  -5  -4   2  287.77   21.60
   5  -4  -2  345.07   22.20
  -5  -4   2  285.37   21.00
   5  -4  -2  283.57   19.40
   5   4  -2  327.17   23.60
  -5   4   2  266.67   22.00
  -5   4   2  307.27   22.00
   5   4  -2  304.07   20.70
  -5   4   2  280.07   21.30
  -5   4   2  273.97   20.10
   5   4  -2  309.37   22.30
  -5   4   2  304.97   21.20
   5   4  -2  307.47   21.10
   5   4  -2  294.97   23.10
   4  -4  -2  467.55   28.70
   4  -4  -2  475.55   29.70
  -4  -4   2  402.06   29.30
   4  -4  -2  496.15   30.00
   4  -4  -2  451.85   29.70
   4  -4  -2  462.25   30.50
  -4  -4   2  470.75   29.50
  -4  -4   2  463.55   30.50
   4  -4  -2  454.35   29.10
  -4  -4   2  459.35   29.70
  -4  -4   2  475.35   30.00
   4  -4  -2  425.06   30.10
   4  -4  -2  470.65   28.70
  -4   4   2  461.35   30.20
   4   4  -2  435.86   29.40
   4   4  -2  405.56   29.90
  -4   4   2  426.16   29.80
  -4   4   2  435.66   29.90
  -4   4   2  419.76   29.40
  -4   4   2  421.36   29.60
   4   4  -2  439.86   29.40
   4   4  -2  442.26   30.60
   4   4  -2  428.26   30.60
   3  -4  -2  845.62   54.29
   3  -4  -2  854.71   54.29
   3  -4  -2  943.41   55.19
  -3  -4   2  794.72   55.09
   3  -4  -2  864.01   54.89
  -3  -4   2  844.92   54.39
   3  -4  -2  852.31   54.49
  -3  -4   2  834.52   55.19
  -3  -4   2  819.12   54.89
   3  -4  -2  911.61   55.29
  -3  -4   2  799.42   54.39
  -3  -4   2  847.72   54.49
  -3  -4   2  920.61   55.29
   3  -4  -2  837.42   54.79
   3  -4  -2  862.41   55.29
   3   4  -2  856.31   54.79
  -3   4   2  815.92   54.39
   3   4  -2  865.91   55.29
   3   4  -2  848.42   54.59
   3   4  -2  941.51   55.19
  -3   4   2  899.11   55.09
  -3   4   2  847.82   54.89
  -3   4   2  799.32   54.89
  -3   4   2  900.21   54.99
   3   4  -2  852.11   55.29
  -2  -4   2  350.16   22.50
   2  -4  -2  332.37   22.40
   2  -4  -2  351.86   22.30
  -2  -4   2  376.76   22.20
  -2  -4   2  346.17   22.80
   2  -4  -2  341.77   22.10
   2  -4  -2  347.97   22.60
   2  -4  -2  356.86   22.80
   2  -4  -2  354.06   22.20
  -2  -4   2  353.76   23.00
   2  -4  -2  357.16   22.60
  -2  -4   2  362.26   22.50
   2  -4  -2  341.77   22.40
  -2   4   2  315.17   22.40
   2   4  -2  339.47   22.60
   2   4  -2  322.57   22.50
  -2   4   2  313.17   22.30
   2   4  -2  332.97   22.10
   2   4  -2  281.67   22.70
   2   4  -2  331.37   22.20
  -2   4   2  334.37   22.10
  -2   4   2  316.97   22.40
   2   4  -2  360.96   22.70
  -1  -4   2 1197.08   73.39
  -1  -4   2 1182.98   73.49
   1  -4  -2 1204.38   73.49
  -1  -4   2 1286.37   73.69
   1  -4  -2 1191.58   73.39
   1  -4  -2 1173.98   73.39
  -1  -4   2 1187.38   73.49
   1  -4  -2 1176.78   73.49
  -1  -4   2 1159.68   73.59
  -1  -4   2 1255.57   73.39
   1  -4  -2 1218.78   73.49
   1  -4  -2 1252.77   73.49
   1  -4  -2 1150.58   73.59
   1   4  -2 1143.19   73.69
  -1   4   2 1106.49   73.29
  -1   4   2 1105.19   73.39
   1   4  -2 1150.98   73.59
   1   4  -2 1160.38   73.49
  -1   4   2 1011.10   73.59
   1   4  -2 1139.19   73.89
  -1   4   2 1091.69   73.49
   1   4  -2 1126.19   73.49
   1   4  -2 1140.19   73.29
  -1   4   2 1071.19   73.39
   0  -4  -2  248.78   15.50
   0  -4   2  253.87   15.70
   0  -4   2  232.58   15.50
   0  -4   2  229.48   15.50
   0  -4  -2  248.38   15.20
   0  -4  -2  261.07   15.80
   0  -4  -2  245.48   15.50
   0  -4   2  241.18   15.70
   0  -4  -2  240.38   15.10
   0  -4  -2  255.57   15.60
   0  -4  -2  243.28   15.50
   0  -4   2  255.57   15.30
   0  -4  -2  260.07   15.70
   0  -4   2  238.68   15.60
   0  -4  -2  251.87   15.20
   0   4   2  206.98   15.10
   0   4  -2  206.28   15.50
   0   4  -2  197.38   15.50
   0   4   2  205.68   15.70
   0   4  -2  237.98   15.20
   0   4  -2  196.58   15.50
   0   4  -2  221.88   15.50
   0   4   2  200.98   15.60
   0   4   2  196.58   15.40
   0   4  -2  216.88   15.70
   1  -4   2   59.29    5.70
   1  -4   2   53.89    4.90
  -1  -4  -2   47.70    5.50
  -1  -4  -2   53.79    5.90
   1  -4   2   55.09    4.10
   1  -4   2   48.20    5.30
   1  -4   2   50.39    4.70
  -1  -4  -2   54.29    4.20
  -1  -4  -2   52.59    4.20
   1   4   2   73.09    5.30
   2  -4   2  328.67   21.40
  -2  -4  -2  336.97   20.80
   2  -4   2  352.66   22.00
  -2  -4  -2  293.97   21.50
   2  -4   2  310.47   21.40
   2  -4   2  324.47   21.70
  -2  -4  -2  284.27   21.70
  -2  -4  -2  332.77   21.80
  -2  -4  -2  325.37   20.60
   2  -4   2  335.17   21.70
  -2  -4  -2  326.87   21.80
  -2   4  -2  342.17   21.40
   2   4   2  323.37   21.60
  -2   4  -2  328.47   21.70
  -2   4  -2  316.67   21.50
   2   4   2  324.67   20.70
   2   4   2  291.97   21.50
   2   4   2  315.27   20.80
   2   4   2  345.57   21.50
  -2   4  -2  304.27   21.50
  -2   4  -2  344.77   21.30
   2   4   2  333.67   21.70
   3  -4   2  364.66   24.70
   3  -4   2  406.46   25.00
   3  -4   2  354.86   24.70
  -3  -4  -2  405.46   25.60
  -3  -4  -2  374.86   24.10
   3  -4   2  386.86   24.30
  -3  -4  -2  363.86   24.90
   3  -4   2  392.46   24.80
  -3  -4  -2  382.96   24.90
  -3  -4  -2  375.96   23.80
   3  -4   2  392.96   25.70
   3  -4   2  389.06   23.60
  -3  -4  -2  346.67   25.10
   3   4   2  367.26   24.80
   3   4   2  359.76   23.80
   3   4   2  366.46   24.10
  -3   4  -2  344.27   24.20
   3   4   2  350.56   25.20
  -3   4  -2  361.36   25.10
  -3   4  -2  377.96   23.70
   3   4   2  352.46   25.10
  -3   4  -2  400.96   25.40
   3   4   2  377.36   24.90
  -3   4  -2  341.07   25.00
  -4  -4  -2  758.52   48.80
   4  -4   2  746.33   48.10
  -4  -4  -2  793.42   49.80
   4  -4   2  736.83   49.30
   4  -4   2  762.92   49.10
  -4  -4  -2  789.72   48.30
  -4  -4  -2  813.42   48.00
   4  -4   2  791.02   49.00
  -4  -4  -2  697.73   49.70
  -4  -4  -2  735.53   49.30
   4  -4   2  708.33   47.80
   4  -4   2  734.53   49.40
   4  -4   2  776.72   48.90
   4   4   2  760.32   48.40
  -4   4  -2  745.63   48.00
   4   4   2  761.92   49.99
  -4   4  -2  801.52   49.50
  -4   4  -2  740.13   49.10
  -4   4  -2  769.02   47.90
  -4   4  -2  735.53   48.90
   4   4   2  733.93   49.20
   4   4   2  726.93   48.70
  -4   4  -2  763.92   49.30
   4   4   2  753.02   49.00
   4   4   2  752.42   48.00
   5  -4   2   39.40    4.90
  -5  -4  -2   41.70    6.20
   5  -4   2   48.90    6.80
  -5  -4  -2   34.90    7.00
  -5  -4  -2   33.50    8.10
   5  -4   2   44.40    5.70
   5  -4   2   35.10    8.10
  -5  -4  -2   37.50    9.40
   5  -4   2   44.90    9.90
   5   4   2   60.39    9.90
   5   4   2   49.60    6.90
  -5   4  -2   47.90    5.20
  -5   4  -2   46.60    6.80
  -5   4  -2   70.69   10.30
   5   4   2   40.40    5.50
   5   4   2   59.69   10.10
  -5   4  -2   47.10    6.40
  -5   4  -2   41.30    7.90
   5   4   2   51.19    8.00
   5   4   2   35.30    5.90
  -5   4  -2   64.49    9.90
   5   4   2   36.30    8.10
   6  -4   2  454.15   32.90
  -6  -4  -2  478.25   32.30
   6  -4   2  516.45   34.10
  -6  -4  -2  487.35   33.60
   6  -4   2  448.06   31.30
  -6  -4  -2  484.95   32.10
   6  -4   2  453.35   33.90
  -6  -4  -2  490.75   33.30
   6   4   2  495.45   32.70
   6   4   2  473.35   31.20
   6   4   2  481.15   34.00
   6   4   2  494.75   33.30
   6   4   2  425.06   31.70
   6   4   2  528.25   33.20
  -6   4  -2  463.45   34.10
  -6   4  -2  470.75   32.90
  -6   4  -2  453.05   32.90
  -7  -4  -2   59.89   15.00
   7  -4   2  131.89   14.10
  -7  -4  -2   88.29   11.80
  -7  -4  -2   97.59   14.20
  -7  -4  -2   90.39   11.70
  -7   4  -2  112.79   14.20
  -7   4  -2   96.39   15.30
  -7   4  -2   93.39   13.40
   7   4   2   96.09   14.00
   7   4   2   98.59   10.70
   7   4   2   99.59   10.80
  -8  -4  -2  221.78   19.40
  -8  -4  -2  205.78   24.00
  -8  -4  -2  213.08   18.40
   8  -4   2  233.28   18.50
   8   4   2  195.78   18.30
  -8   4  -2  206.18   20.20
  -8   4  -2  172.88   22.70
  -8   4  -2  192.78   23.10
  -9  -4  -2   50.69   19.50
   9  -4   2   51.29   15.90
  -9  -4  -2   40.00   15.20
   9   4   2   48.10   15.80
  -9   4  -2   52.59   14.60
  -9   4  -2   32.40   14.90
  -9   4  -2   21.40   15.70
  10  -4   2   85.09   19.70
 -10  -4  -2   48.90   18.20
 -10   4  -2  110.79   25.50
  10   4   2   98.19   19.80
  10  -5  -2  143.19   20.50
 -10  -5   2  121.49   23.00
 -10  -5   2   94.19   25.20
 -10   5   2  130.49   24.00
 -10   5   2   89.79   25.20
  10   5  -2   87.09   17.50
  -9  -5   2   43.90   17.80
   9  -5  -2   30.00   15.90
  -9  -5   2   26.40   18.70
   9   5  -2   -2.70   15.70
  -9   5   2   23.00   12.80
  -9   5   2   14.60   18.30
   8  -5  -2  185.68   17.50
  -8  -5   2  206.28   18.20
  -8  -5   2  207.78   22.60
   8  -5  -2  180.58   17.20
  -8   5   2  137.99   21.30
   8   5  -2  183.28   17.90
  -8   5   2  154.98   17.70
   7  -5  -2  135.99   13.40
  -7  -5   2  131.09   12.70
   7  -5  -2  145.19   15.50
  -7  -5   2  127.99   16.20
  -7  -5   2  121.29   14.90
   7   5  -2  121.39   12.30
  -7   5   2  142.09   18.50
   7   5  -2  124.79   13.70
   7   5  -2  115.89   12.50
  -7   5   2  128.89   17.00
   6  -5  -2  153.08   12.90
  -6  -5   2  147.79   15.20
  -6  -5   2  143.29   13.80
  -6  -5   2  169.18   13.90
  -6  -5   2  126.29   12.20
  -6  -5   2  147.29   12.90
   6  -5  -2  131.19   12.70
   6   5  -2  135.39   13.30
  -6   5   2  149.19   12.10
   6   5  -2  139.59   15.10
   6   5  -2  134.59   12.20
  -6   5   2  145.09   15.20
  -6   5   2  140.39   15.30
   5  -5  -2  162.78   15.70
   5  -5  -2  222.78   15.60
  -5  -5   2  183.68   13.80
  -5  -5   2  184.98   14.20
   5  -5  -2  190.48   15.30
   5  -5  -2  180.58   12.40
   5  -5  -2  201.48   14.40
   5  -5  -2  174.78   12.40
   5  -5  -2  198.38   13.80
  -5  -5   2  172.68   13.40
  -5  -5   2  178.48   16.30
   5  -5  -2  178.88   17.20
  -5  -5   2  181.98   14.70
  -5  -5   2  191.08   15.00
   5   5  -2  183.98   14.30
   5   5  -2  165.48   15.70
   5   5  -2  184.98   17.50
  -5   5   2  202.58   16.10
  -5   5   2  194.68   15.60
  -5   5   2  178.28   13.70
   5   5  -2  203.68   15.00
  -5   5   2  185.58   15.80
   5   5  -2  180.28   18.70
  -4  -5   2  195.28   16.70
   4  -5  -2  211.68   16.10
   4  -5  -2  216.28   17.70
  -4  -5   2  228.78   17.40
  -4  -5   2  220.18   15.80
  -4  -5   2  236.18   15.80
   4  -5  -2  226.58   16.20
   4  -5  -2  201.88   16.10
   4  -5  -2  217.98   16.80
   4  -5  -2  211.18   15.20
  -4  -5   2  230.98   16.00
   4  -5  -2  210.68   15.20
  -4  -5   2  247.18   16.70
   4   5  -2  242.08   16.40
   4   5  -2  247.38   18.10
  -4   5   2  228.98   16.60
  -4   5   2  267.27   17.30
   4   5  -2  235.08   16.70
   4   5  -2  252.77   16.40
  -4   5   2  223.38   15.80
   4   5  -2  217.58   18.10
  -4   5   2  241.38   16.40
  -4   5   2  227.08   16.80
   3  -5  -2  477.15   30.30
   3  -5  -2  470.15   30.90
  -3  -5   2  480.25   31.20
   3  -5  -2  448.76   30.70
   3  -5  -2  501.95   31.00
  -3  -5   2  443.66   31.00
  -3  -5   2  460.05   30.40
   3  -5  -2  479.95   30.70
   3  -5  -2  534.85   31.30
   3  -5  -2  484.45   30.90
   3  -5  -2  458.75   31.30
  -3  -5   2  475.55   31.40
  -3  -5   2  500.25   30.50
   3  -5  -2  515.95   31.60
  -3  -5   2  462.85   31.90
  -3  -5   2  472.45   30.60
   3   5  -2  462.15   30.60
   3   5  -2  434.76   30.50
  -3   5   2  451.05   31.20
   3   5  -2  435.76   31.10
   3   5  -2  503.15   31.70
  -3   5   2  458.85   31.20
  -3   5   2  418.66   30.80
  -3   5   2  469.95   30.50
   3   5  -2  478.45   31.00
   3   5  -2  466.05   31.20
  -2  -5   2  343.47   21.90
  -2  -5   2  373.16   21.80
  -2  -5   2  377.06   21.80
   2  -5  -2  327.27   21.40
   2  -5  -2  326.37   21.70
  -2  -5   2  354.06   21.30
  -2  -5   2  318.37   21.30
   2  -5  -2  373.96   21.40
  -2  -5   2  337.57   22.20
   2  -5  -2  367.66   21.40
   2  -5  -2  343.37   21.90
   2  -5  -2  354.36   21.30
   2  -5  -2  325.87   21.60
   2  -5  -2  364.76   22.00
  -2   5   2  295.17   21.30
  -2   5   2  286.07   21.60
   2   5  -2  309.17   21.20
   2   5  -2  283.77   21.80
  -2   5   2  291.47   21.20
  -2   5   2  284.17   21.30
   2   5  -2  302.17   21.60
   2   5  -2  292.97   21.40
  -2   5   2  291.27   21.40
   2   5  -2  300.27   22.00
   2   5  -2  296.67   21.20
  -2   5   2  286.57   21.50
  -1  -5   2 1185.48   76.39
  -1  -5   2 1152.08   76.19
  -1  -5   2 1057.19   76.29
   1  -5  -2 1178.98   76.19
  -1  -5   2 1225.48   76.39
   1  -5  -2 1238.48   76.49
  -1  -5   2 1171.18   76.39
   1  -5  -2 1263.87   76.39
  -1  -5   2 1187.78   76.29
   1  -5  -2 1247.78   76.29
   1  -5  -2 1242.58   76.19
   1  -5  -2 1221.28   76.39
   1   5  -2 1218.68   76.39
  -1   5   2 1209.58   76.39
   1   5  -2 1254.07   76.19
  -1   5   2 1236.88   76.29
  -1   5   2 1197.48   76.19
   1   5  -2 1142.59   76.29
   1   5  -2 1185.68   76.29
  -1   5   2 1211.08   76.39
  -1   5   2 1195.48   76.19
   1   5  -2 1328.07   76.49
  -1   5   2 1212.58   76.19
   1   5  -2 1150.08   76.19
   0  -5   2 1266.27   78.79
   0  -5  -2 1161.68   78.69
   0  -5   2 1156.38   78.59
   0  -5   2 1213.68   78.69
   0  -5   2 1280.97   78.59
   0  -5  -2 1266.87   78.29
   0  -5  -2 1206.48   78.59
   0  -5  -2 1222.38   78.69
   0  -5  -2 1239.38   78.39
   0  -5   2 1219.78   78.29
   0  -5  -2 1256.07   78.79
   0  -5  -2 1236.38   78.19
   0  -5   2 1297.57   78.69
   0  -5   2 1203.38   78.69
   0  -5  -2 1247.68   78.79
   0  -5  -2 1235.48   78.69
   0   5   2 1257.07   78.69
   0   5  -2 1287.07   78.59
   0   5   2 1279.47   78.79
   0   5   2 1266.37   78.29
   0   5  -2 1280.17   78.39
   0   5  -2 1334.17   78.79
   0   5  -2 1235.48   78.69
   0   5  -2 1187.28   78.59
   0   5   2 1221.28   78.69
   1  -5   2  288.07   22.60
   1  -5   2  340.87   22.70
  -1  -5  -2  314.07   22.00
  -1  -5  -2  314.07   21.80
   1  -5   2  328.47   22.90
  -1  -5  -2  294.17   22.50
  -1  -5  -2  312.27   22.70
   1  -5   2  292.57   22.50
  -1  -5  -2  340.27   23.20
   1  -5   2  335.27   22.60
  -1  -5  -2  296.47   22.60
   1   5   2  345.17   22.90
  -1   5  -2  352.26   21.90
   1   5   2  373.26   23.00
  -1   5  -2  361.56   22.80
   1   5   2  374.46   22.10
   1   5   2  363.96   21.80
   1   5   2  361.96   22.70
  -1   5  -2  379.96   22.50
   1   5   2  386.16   22.80
  -1   5  -2  355.76   22.70
  -1   5  -2  368.56   22.80
  -1   5  -2  396.96   22.90
   2  -5   2  124.29   10.80
  -2  -5  -2  129.09    9.90
   2  -5   2  114.19    9.60
  -2  -5  -2  125.89   10.50
   2  -5   2  129.89   10.20
  -2  -5  -2  108.49    9.80
  -2  -5  -2  129.79    8.40
  -2  -5  -2  111.69    9.80
   2  -5   2  121.19    9.70
  -2  -5  -2  115.89    9.00
   2  -5   2  127.89   10.20
   2  -5   2  115.39    9.80
  -2   5  -2  119.79   10.40
  -2   5  -2  147.39   10.10
   2   5   2  141.29   10.30
   2   5   2  149.69   11.00
  -2   5  -2  150.58    9.90
   2   5   2  149.19    9.20
  -2   5  -2  153.98    9.70
   2   5   2  135.69    9.80
   2   5   2  129.89    8.40
  -3  -5  -2  568.14   33.10
   3  -5   2  487.75   34.00
  -3  -5  -2  506.15   32.40
  -3  -5  -2  483.85   33.60
   3  -5   2  549.54   34.30
  -3  -5  -2  520.25   34.70
   3  -5   2  493.45   34.10
   3  -5   2  487.85   33.70
  -3  -5  -2  503.65   34.40
  -3  -5  -2  539.65   34.10
   3  -5   2  537.75   33.20
  -3   5  -2  489.75   33.10
   3   5   2  553.04   34.30
   3   5   2  542.45   34.00
   3   5   2  507.05   33.10
  -3   5  -2  530.25   33.80
   3   5   2  539.15   33.80
  -3   5  -2  459.35   33.60
  -3   5  -2  470.75   34.10
   3   5   2  515.15   34.60
   4  -5   2  209.58   14.30
   4  -5   2  229.88   17.30
   4  -5   2  227.18   16.50
  -4  -5  -2  226.28   15.60
  -4  -5  -2  236.38   16.90
  -4  -5  -2  215.78   16.20
   4  -5   2  250.07   16.20
   4  -5   2  243.68   16.50
  -4  -5  -2  251.97   16.70
  -4   5  -2  245.68   17.40
  -4   5  -2  199.28   16.50
   4   5   2  205.48   14.60
  -4   5  -2  223.48   16.70
   4   5   2  183.78   16.20
   4   5   2  210.78   19.70
   4   5   2  210.58   15.80
   4   5   2  239.08   16.40
   4   5   2  244.78   16.30
  -4   5  -2  194.08   16.30
  -4   5  -2  219.18   15.10
   4   5   2  208.98   14.70
   5  -5   2  240.48   16.30
  -5  -5  -2  219.18   17.80
  -5  -5  -2  250.07   20.00
  -5  -5  -2  239.98   17.60
   5  -5   2  267.17   19.50
   5  -5   2  248.88   18.40
   5  -5   2  255.87   18.40
   5  -5   2  235.68   18.60
   5  -5   2  223.28   19.60
  -5  -5  -2  245.48   18.30
  -5   5  -2  210.18   17.60
   5   5   2  223.38   19.60
  -5   5  -2  242.48   16.60
   5   5   2  236.68   19.70
  -5   5  -2  259.37   18.70
   5   5   2  259.87   17.90
  -5   5  -2  255.27   16.40
  -5   5  -2  246.38   20.10
  -5   5  -2  231.58   18.50
   5   5   2  254.37   17.70
   6  -5   2  114.39   15.70
   6  -5   2  117.49   11.20
  -6  -5  -2   98.59   12.00
  -6  -5  -2   92.69   11.00
  -6  -5  -2  115.19   13.40
  -6  -5  -2  113.59   12.70
   6   5   2  120.19   11.30
  -6   5  -2  109.49   11.20
   6   5   2  112.29   10.10
  -6   5  -2  127.29   12.60
   6   5   2   96.29   13.30
   6   5   2  109.69   14.00
  -6   5  -2  114.99   11.10
   6   5   2  103.39   12.60
  -7  -5  -2  177.58   15.50
   7  -5   2  165.68   15.20
  -7  -5  -2  184.28   17.80
   7   5   2  176.88   15.50
  -7   5  -2  166.78   16.80
  -7   5  -2  138.49   17.30
   7   5   2  160.98   14.80
  -8  -5  -2   29.80   12.70
   8  -5   2   46.40   10.60
  -8  -5  -2   27.30   10.20
  -8   5  -2   49.99   11.20
  -8   5  -2   47.60   13.10
  -8   5  -2   49.90   16.60
   8   5   2   35.00   13.60
  -9  -5  -2  141.49   20.90
   9  -5   2  113.69   18.30
  -9  -5  -2   85.29   17.70
  -9   5  -2   87.79   15.40
  -9   5  -2   78.69   21.50
  -9   5  -2  132.59   18.20
 -10  -5  -2   10.30   17.00
  10  -5   2   11.40   18.90
  10   5   2   17.70   19.20
 -10   5  -2   21.20   20.10
 -10   5  -2    4.10   16.80
  10  -6  -2    5.30   19.90
 -10  -6   2   29.30   25.50
 -10  -6   2   -1.60   21.40
 -10   6   2   66.29   17.30
  10   6  -2   18.40   19.80
  -9  -6   2   59.49   18.50
   9  -6  -2   40.30   13.10
  -9  -6   2   47.00   15.70
  -9   6   2   63.79   18.90
   9   6  -2   54.59   17.80
  -9   6   2   37.90   19.50
   8  -6  -2  215.88   21.20
  -8  -6   2  175.68   21.70
  -8  -6   2  194.28   24.20
  -8   6   2  206.38   23.20
   8   6  -2  195.08   19.10
  -8   6   2  196.18   19.40
  -7  -6   2  380.86   29.90
   7  -6  -2  380.76   28.30
  -7  -6   2  382.56   27.70
   7  -6  -2  463.35   30.30
  -7  -6   2  392.36   29.00
   7   6  -2  395.86   29.40
   7   6  -2  402.36   28.20
  -7   6   2  410.76   31.20
  -6  -6   2   27.80    8.90
   6  -6  -2   20.50    7.10
  -6  -6   2   15.40    7.20
  -6  -6   2   26.40    9.70
  -6  -6   2   23.40   10.10
   6  -6  -2    7.90    7.90
  -6   6   2   50.89   10.80
  -6   6   2   27.40    7.20
  -6   6   2   33.70   10.80
   6   6  -2   28.90    7.50
   6   6  -2   41.60    8.50
   5  -6  -2   86.49    9.00
   5  -6  -2   80.99    8.50
  -5  -6   2   82.89    7.80
  -5  -6   2   78.59    9.70
   5  -6  -2   77.69   10.50
   5  -6  -2   70.09   12.20
   5  -6  -2   80.99   10.40
  -5  -6   2   77.89    9.10
  -5  -6   2   67.19    7.90
   5  -6  -2   68.59    6.50
   5  -6  -2   70.19    6.50
  -5  -6   2   78.49   11.60
  -5  -6   2   81.09   10.80
  -5   6   2   67.79    8.50
   5   6  -2   65.99    8.60
  -5   6   2   67.79   10.50
  -5   6   2   70.39   10.90
  -5   6   2   74.49    9.20
   5   6  -2   79.09   10.70
   5   6  -2   67.09    9.10
   5   6  -2   83.19    9.40
   5   6  -2   85.29   11.30
   4  -6  -2  547.45   34.20
   4  -6  -2  516.85   34.30
   4  -6  -2  542.25   35.50
  -4  -6   2  529.55   33.90
   4  -6  -2  523.45   33.40
   4  -6  -2  539.95   34.00
  -4  -6   2  497.15   34.40
  -4  -6   2  487.05   35.10
  -4  -6   2  515.75   33.70
  -4  -6   2  531.95   34.30
  -4  -6   2  512.45   33.70
   4  -6  -2  565.54   35.20
   4  -6  -2  552.14   34.90
   4  -6  -2  496.45   34.60
   4   6  -2  501.75   33.90
  -4   6   2  544.35   35.00
   4   6  -2  471.65   34.20
   4   6  -2  506.15   34.70
  -4   6   2  510.35   34.50
   4   6  -2  515.95   35.60
   4   6  -2  474.65   34.50
  -4   6   2  510.35   33.80
   3  -6  -2 1174.28   76.09
  -3  -6   2 1331.97   76.69
  -3  -6   2 1133.09   76.59
   3  -6  -2 1126.79   76.49
  -3  -6   2 1152.08   76.69
   3  -6  -2 1214.58   76.59
   3  -6  -2 1154.78   76.29
   3  -6  -2 1183.88   76.09
  -3  -6   2 1158.58   75.79
   3  -6  -2 1126.99   75.79
   3  -6  -2 1181.98   76.29
   3  -6  -2 1178.48   75.89
   3  -6  -2 1231.68   76.69
  -3  -6   2 1105.19   75.99
  -3  -6   2 1174.48   76.49
   3   6  -2 1209.38   76.79
  -3   6   2 1214.58   76.69
  -3   6   2 1185.58   76.69
   3   6  -2 1237.58   75.99
   3   6  -2 1230.08   76.69
  -3   6   2 1218.18   75.89
  -3   6   2 1248.28   76.09
   3   6  -2 1254.17   76.49
   3   6  -2 1291.67   76.79
  -3   6   2 1248.48   76.49
   3   6  -2 1197.18   75.99
   2  -6  -2  495.25   30.20
  -2  -6   2  532.25   30.90
   2  -6  -2  497.95   30.70
  -2  -6   2  436.46   31.00
   2  -6  -2  493.95   30.10
   2  -6  -2  486.75   30.80
   2  -6  -2  507.45   30.50
  -2  -6   2  525.45   29.90
  -2  -6   2  455.95   30.40
   2  -6  -2  507.95   30.50
   2  -6  -2  478.75   30.30
  -2  -6   2  505.75   30.10
  -2  -6   2  498.05   30.80
  -2   6   2  409.36   30.20
  -2   6   2  419.06   30.00
  -2   6   2  414.96   30.30
   2   6  -2  432.76   31.00
   2   6  -2  418.26   30.00
   2   6  -2  434.56   29.80
   2   6  -2  436.46   30.70
   2   6  -2  429.96   30.70
   2   6  -2  451.15   30.50
  -2   6   2  432.66   30.10
  -2   6   2  443.66   30.30
  -2   6   2  401.66   30.10
  -1  -6   2  619.24   37.20
   1  -6  -2  600.84   37.30
  -1  -6   2  572.34   37.00
   1  -6  -2  543.25   37.10
  -1  -6   2  548.15   37.00
   1  -6  -2  604.24   36.80
  -1  -6   2  566.94   37.30
   1  -6  -2  580.64   37.00
   1  -6  -2  558.74   36.90
  -1  -6   2  579.54   36.70
  -1  -6   2  582.44   37.10
   1  -6  -2  617.34   37.10
   1  -6  -2  575.44   37.10
  -1  -6   2  555.64   37.20
   1  -6  -2  584.54   36.90
   1  -6  -2  602.84   36.70
   1   6  -2  598.14   37.20
  -1   6   2  530.55   36.90
  -1   6   2  569.34   36.90
   1   6  -2  534.25   37.10
   1   6  -2  575.34   36.80
  -1   6   2  590.94   36.70
  -1   6   2  541.55   36.90
   1   6  -2  536.35   36.70
  -1   6   2  554.24   36.80
   1   6  -2  553.34   36.80
   1   6  -2  581.44   37.30
  -1   6   2  535.15   36.80
   0  -6  -2  438.16   28.10
   0  -6  -2  416.06   27.40
   0  -6  -2  433.16   28.10
   0  -6  -2  416.96   27.50
   0  -6   2  419.56   27.50
   0  -6  -2  394.16   28.10
   0  -6   2  425.26   27.90
   0  -6   2  395.86   28.10
   0  -6  -2  439.06   28.20
   0  -6   2  403.46   27.90
   0  -6  -2  386.66   28.10
   0  -6   2  454.95   28.00
   0  -6  -2  444.86   27.60
   0  -6   2  402.06   27.70
   0  -6   2  419.06   28.30
   0  -6  -2  444.26   28.40
   0   6   2  426.46   28.10
   0   6   2  467.55   28.20
   0   6  -2  458.65   28.10
   0   6  -2  422.16   27.80
   0   6  -2  429.96   27.50
   0   6  -2  386.96   27.80
   0   6   2  433.46   28.10
   0   6   2  432.96   27.40
   0   6  -2  448.36   27.90
  -1  -6  -2  172.98   13.10
  -1  -6  -2  166.68   12.00
   1  -6   2  168.98   11.80
   1  -6   2  198.38   13.50
   1  -6   2  147.89   12.40
  -1  -6  -2  168.38   13.30
  -1  -6  -2  164.48   12.80
  -1  -6  -2  165.18   13.90
  -1  -6  -2  189.58   12.80
  -1  -6  -2  168.68   11.60
   1  -6   2  184.18   12.80
   1  -6   2  159.48   12.90
   1  -6   2  154.88   12.90
  -1   6  -2  208.68   13.20
  -1   6  -2  180.08   12.50
  -1   6  -2  198.68   13.30
   1   6   2  205.38   13.30
   1   6   2  172.58   11.60
  -1   6  -2  179.08   13.10
  -1   6  -2  180.58   12.80
  -1   6  -2  183.98   11.80
   1   6   2  178.88   12.90
   1   6   2  192.68   13.30
   1   6   2  173.18   12.20
   2  -6   2  174.48   13.60
  -2  -6  -2  176.68   12.60
   2  -6   2  172.28   13.10
  -2  -6  -2  184.18   14.40
   2  -6   2  179.08   14.20
   2  -6   2  155.58   14.00
  -2  -6  -2  152.28   13.80
  -2  -6  -2  200.08   13.40
  -2  -6  -2  166.78   13.80
   2  -6   2  146.69   13.40
   2  -6   2  160.18   12.90
  -2   6  -2  202.48   14.00
   2   6   2  200.88   13.50
   2   6   2  200.18   13.80
  -2   6  -2  178.38   13.00
   2   6   2  210.58   14.40
  -2   6  -2  179.58   13.70
  -2   6  -2  196.58   13.30
   2   6   2  188.48   13.60
   2   6   2  207.88   12.70
  -2   6  -2  192.38   13.40
  -3  -6  -2  156.08   13.30
  -3  -6  -2  175.58   13.20
   3  -6   2  196.18   14.60
   3  -6   2  149.19   13.40
   3  -6   2  140.09   13.20
   3  -6   2  155.38   13.40
  -3  -6  -2  168.78   13.20
  -3  -6  -2  159.48   12.40
   3  -6   2  142.39   13.60
   3  -6   2  157.78   12.90
  -3   6  -2  213.88   12.80
  -3   6  -2  201.78   14.40
  -3   6  -2  202.08   13.30
   3   6   2  206.58   14.70
   3   6   2  195.38   12.40
  -3   6  -2  188.78   13.50
   4  -6   2  511.25   33.80
  -4  -6  -2  540.15   34.10
   4  -6   2  517.35   32.70
   4  -6   2  524.35   33.40
  -4  -6  -2  491.85   33.80
  -4  -6  -2  470.95   34.40
  -4  -6  -2  493.05   32.70
   4  -6   2  481.05   33.70
   4  -6   2  556.94   35.20
   4  -6   2  473.85   33.60
  -4   6  -2  487.15   34.30
  -4   6  -2  536.85   33.80
   4   6   2  509.85   35.20
   4   6   2  453.35   33.60
   4   6   2  499.35   33.20
   4   6   2  510.05   32.80
   4   6   2  481.65   31.80
  -4   6  -2  515.25   33.90
  -4   6  -2  506.45   32.50
   4   6   2  496.85   34.10
  -5  -6  -2   34.40    7.00
   5  -6   2   37.40    8.30
  -5  -6  -2   40.40    7.00
   5  -6   2   40.60   10.30
   5  -6   2   32.90    6.50
  -5  -6  -2   23.60    9.90
   5  -6   2   28.30   10.60
   5   6   2   25.40    4.00
  -5   6  -2   17.40    6.20
   5   6   2   22.50    7.90
   5   6   2   23.70    5.10
  -5   6  -2   18.40    8.00
  -5   6  -2   29.70    5.30
   5   6   2   25.10    8.50
   5   6   2   28.60    7.30
   5   6   2   30.60    7.20
  -5   6  -2   23.00    9.50
   6  -6   2  417.06   30.90
   6  -6   2  454.85   31.20
  -6  -6  -2  416.46   32.50
  -6  -6  -2  406.56   31.20
  -6  -6  -2  436.16   30.20
  -6  -6  -2  446.86   31.10
   6   6   2  448.56   30.70
  -6   6  -2  456.45   31.30
  -6   6  -2  443.16   31.00
   6   6   2  377.86   34.90
  -6   6  -2  463.75   32.60
   6   6   2  452.85   30.20
   7  -6   2  107.89   13.00
  -7  -6  -2  113.19   16.00
  -7  -6  -2  113.19   14.60
  -7  -6  -2   95.79   14.80
  -7   6  -2  146.49   15.50
   7   6   2  115.19   13.20
  -7   6  -2  121.59   13.30
  -7   6  -2  133.99   18.30
   7   6   2  105.09   16.00
  -8  -6  -2   67.59   15.40
  -8  -6  -2   55.99   19.10
   8  -6   2  103.89   16.10
   8   6   2  107.79   16.30
  -8   6  -2  110.09   16.80
  -8   6  -2  132.49   20.90
  -8   6  -2   93.59   15.60
   9  -6   2    1.40   11.60
  -9  -6  -2   20.40   20.80
  -9   6  -2   12.80   17.00
   9   6   2    6.90   15.60
  -9   6  -2    7.10   15.30
  -9   6  -2   -4.20   19.20
  10  -6   2  141.59   23.90
  10   6   2  134.49   23.00
 -10   6  -2  123.59   24.00
 -10   6  -2   89.39   27.60
   9  -7  -2  -10.40   12.00
  -9  -7   2    5.60   20.10
  -9  -7   2    7.20   13.20
   9   7  -2   11.20   17.00
  -9   7   2   11.30   14.80
  -9   7   2    6.30   13.10
  -8  -7   2   40.00   15.90
  -8  -7   2   74.79   18.40
   8  -7  -2   56.89   15.50
  -8   7   2   73.99   18.00
  -8   7   2   73.49   16.90
  -7  -7   2   71.19   16.60
  -7  -7   2   68.19   17.40
   7  -7  -2   80.79   13.80
  -7   7   2   83.09   15.30
   7   7  -2   88.89   12.70
   7   7  -2  106.59   12.50
   6  -7  -2  238.68   19.00
  -6  -7   2  267.17   18.40
  -6  -7   2  242.98   18.30
  -6  -7   2  244.48   21.00
   6  -7  -2  234.48   19.00
  -6  -7   2  275.67   22.30
  -6  -7   2  251.47   19.50
  -6   7   2  230.68   21.20
   6   7  -2  223.58   19.00
  -6   7   2  265.07   19.90
  -6   7   2  242.88   18.20
   6   7  -2  224.88   19.50
  -5  -7   2  127.29   13.10
   5  -7  -2  145.59   12.50
  -5  -7   2  140.59   14.90
   5  -7  -2  133.59   15.00
  -5  -7   2  123.79   13.50
  -5  -7   2  129.59   11.60
   5  -7  -2  171.88   13.60
  -5  -7   2  141.09   12.40
   5  -7  -2  139.79   12.90
  -5  -7   2  156.38   13.40
   5  -7  -2  141.89   16.90
   5   7  -2  176.88   13.80
  -5   7   2  166.98   13.60
  -5   7   2  177.48   15.20
  -5   7   2  162.38   12.50
   5   7  -2  166.48   13.70
   5   7  -2  179.98   13.20
  -4  -7   2  287.07   23.70
  -4  -7   2  316.67   22.80
   4  -7  -2  294.77   22.40
   4  -7  -2  343.47   23.20
   4  -7  -2  354.96   23.60
   4  -7  -2  311.17   21.90
  -4  -7   2  367.16   22.40
   4  -7  -2  313.07   24.50
   4  -7  -2  321.77   22.70
  -4  -7   2  328.17   22.90
  -4  -7   2  326.87   21.70
   4  -7  -2  329.27   21.80
   4  -7  -2  322.27   22.60
  -4  -7   2  309.97   22.50
  -4   7   2  345.37   23.70
   4   7  -2  308.57   23.70
   4   7  -2  343.67   22.50
  -4   7   2  346.17   23.70
   4   7  -2  337.07   23.70
   4   7  -2  326.77   23.30
  -4   7   2  303.97   22.20
  -3  -7   2  112.89   11.40
   3  -7  -2  133.99   10.10
  -3  -7   2  139.29    9.70
   3  -7  -2  128.59   12.40
   3  -7  -2  153.58   11.70
   3  -7  -2  143.79   10.90
  -3  -7   2  116.49   11.60
  -3  -7   2  118.59   10.70
  -3  -7   2  126.99   12.10
   3  -7  -2  144.49    9.90
   3  -7  -2  140.69   10.10
   3  -7  -2  137.59   10.60
   3   7  -2  127.79   12.80
  -3   7   2  111.29   10.10
  -3   7   2   91.69    9.50
   3   7  -2  113.09   10.90
   3   7  -2  106.59   11.30
  -3   7   2  104.49   11.00
   3   7  -2  100.89    9.80
   3   7  -2  103.39    9.80
  -2  -7   2   31.20    6.10
  -2  -7   2   29.30    4.80
   2  -7  -2   28.80    6.10
  -2  -7   2   34.10    6.10
   2  -7  -2   32.60    5.40
  -2  -7   2   21.40    4.90
   2  -7  -2   34.90    6.20
   2  -7  -2   41.80    6.30
   2  -7  -2   36.10    6.90
   2  -7  -2   42.40    5.90
   2  -7  -2   43.10    5.70
  -2  -7   2   29.30    6.60
   2  -7  -2   15.00    5.80
  -2  -7   2   31.50    5.70
   2   7  -2   24.80    5.00
  -2   7   2   25.50    5.00
  -2   7   2   33.00    5.30
   2   7  -2   35.50    5.90
   2   7  -2   29.50    4.50
  -2   7   2   17.10    5.20
   2   7  -2   20.80    5.80
   2   7  -2   35.70    7.70
  -2   7   2   39.90    6.00
  -2   7   2   31.90    5.10
   2   7  -2   34.80    5.30
   1  -7  -2  929.81   56.59
   1  -7  -2  893.41   56.79
   1  -7  -2  865.41   56.89
  -1  -7   2  905.01   57.19
  -1  -7   2  902.91   56.79
   1  -7  -2  948.21   57.19
  -1  -7   2  898.11   56.89
  -1  -7   2  816.92   57.09
   1  -7  -2  847.12   56.59
  -1  -7   2  837.02   56.39
   1  -7  -2  921.61   57.09
   1  -7  -2  928.51   56.69
   1  -7  -2  892.51   56.49
   1  -7  -2  923.41   56.89
  -1  -7   2  918.51   57.29
  -1  -7   2  957.80   56.99
  -1   7   2  812.62   56.79
   1   7  -2  891.61   56.79
   1   7  -2  874.11   56.99
   1   7  -2  880.81   56.99
  -1   7   2  830.92   56.99
   1   7  -2  891.31   56.49
   1   7  -2  882.61   57.19
   1   7  -2  877.21   56.69
  -1   7   2  890.11   56.89
  -1   7   2  846.02   56.69
   0  -7   2 1065.09   67.79
   0  -7  -2 1130.59   68.69
   0  -7   2 1049.20   67.79
   0  -7  -2 1078.69   67.09
   0  -7  -2 1066.59   67.39
   0  -7   2 1063.29   67.49
   0  -7  -2 1075.49   67.39
   0  -7  -2 1058.89   67.79
   0  -7  -2 1100.99   67.09
   0  -7   2 1139.09   68.19
   0  -7   2 1043.50   67.79
   0  -7  -2 1070.99   67.89
   0  -7  -2 1149.69   68.09
   0  -7   2 1082.09   67.29
   0  -7   2 1064.69   67.69
   0  -7  -2 1077.49   67.89
   0  -7  -2 1046.10   67.79
   0   7   2 1004.70   67.59
   0   7   2  969.40   67.69
   0   7  -2  971.00   67.59
   0   7  -2 1098.49   67.79
   0   7  -2 1022.60   67.49
   0   7   2 1039.60   67.69
   0   7  -2 1014.60   67.19
   0   7  -2 1044.80   67.79
  -1  -7  -2   14.20    5.60
  -1  -7  -2   23.20    4.00
  -1  -7  -2   27.80    5.90
  -1  -7  -2   20.40    6.30
  -1  -7  -2   25.40    6.90
   1  -7   2   29.10    5.30
   1  -7   2   34.40    7.10
   1  -7   2   17.40    5.00
   1  -7   2   27.60    3.80
   1  -7   2   25.30    4.60
  -1  -7  -2   30.70    5.00
  -1  -7  -2   24.10    3.30
  -1  -7  -2   22.30    3.40
   1  -7   2   25.80    5.90
  -1   7  -2   36.10    6.30
  -1   7  -2   31.10    3.70
  -1   7  -2   37.90    5.50
   1   7   2   31.40    5.70
   1   7   2   31.20    5.60
   1   7   2   33.00    4.60
   1   7   2   45.00    6.20
  -1   7  -2   29.90    4.80
  -1   7  -2   40.50    5.60
  -1   7  -2   38.20    5.10
  -2  -7  -2    1.10    5.40
   2  -7   2   -2.60    4.80
   2  -7   2    3.00    6.60
  -2  -7  -2    4.70    5.00
   2  -7   2    3.50    4.80
   2  -7   2   -2.40    4.70
  -2  -7  -2    0.30    6.00
  -2  -7  -2   13.40    8.20
  -2  -7  -2   10.10    3.90
  -2   7  -2    2.90    4.60
  -2   7  -2   17.10    4.70
  -2   7  -2    1.00    6.50
   2   7   2    5.50    7.10
   2   7   2    7.70    5.40
   2   7   2    1.90    3.50
  -2   7  -2    5.50    4.00
  -2   7  -2    4.80    4.60
   2   7   2    0.60    5.40
   3  -7   2 1058.99   67.09
  -3  -7  -2 1024.20   66.39
   3  -7   2 1104.39   66.59
   3  -7   2 1068.29   67.19
  -3  -7  -2  998.40   67.59
  -3  -7  -2 1075.29   67.39
  -3  -7  -2 1082.19   67.49
  -3   7  -2 1036.10   67.29
  -3   7  -2 1026.70   68.19
  -3   7  -2 1050.99   66.49
   3   7   2 1046.00   66.49
   3   7   2 1004.90   67.19
   3   7   2 1059.99   67.59
  -3   7  -2 1042.40   67.59
   3   7   2  989.70   66.89
   4  -7   2  295.67   20.00
  -4  -7  -2  293.27   20.30
  -4  -7  -2  311.87   21.00
   4  -7   2  291.77   19.20
  -4  -7  -2  300.57   22.10
   4  -7   2  259.77   19.90
  -4  -7  -2  283.37   19.30
   4  -7   2  255.77   22.60
   4  -7   2  238.28   20.40
   4  -7   2  263.77   20.50
  -4  -7  -2  288.97   20.20
  -4   7  -2  298.47   20.70
  -4   7  -2  279.17   19.00
   4   7   2  266.07   19.40
   4   7   2  246.98   20.50
  -4   7  -2  283.17   20.10
   4   7   2  309.57   21.70
   4   7   2  276.27   19.80
   4   7   2  272.07   21.80
  -4   7  -2  295.77   21.90
  -5  -7  -2  124.59   12.40
   5  -7   2  141.79   12.30
   5  -7   2  147.99   13.80
  -5  -7  -2  134.19   12.40
  -5  -7  -2  134.79   14.00
  -5   7  -2  133.09   13.10
   5   7   2  137.29   12.40
   5   7   2  126.49   15.80
   5   7   2  143.49   11.90
  -5   7  -2  139.49   12.20
  -5   7  -2  141.59   10.90
   5   7   2  126.99   12.60
  -6  -7  -2   30.40    9.80
  -6  -7  -2   21.50   11.50
  -6  -7  -2   40.20   11.00
   6  -7   2   28.30   10.10
  -6  -7  -2   19.70    7.70
   6  -7   2   38.10   10.40
   6   7   2   23.50    8.90
   6   7   2   30.40   10.90
  -6   7  -2   17.80   11.60
  -6   7  -2   27.80   10.70
  -6   7  -2   21.70   10.00
   7  -7   2  208.58   19.80
   7  -7   2  140.29   20.20
  -7  -7  -2  218.18   22.60
  -7  -7  -2  178.18   19.60
  -7   7  -2  134.29   21.60
   7   7   2  209.18   17.80
  -7   7  -2  222.08   19.30
   7   7   2  201.48   17.70
  -7   7  -2  187.68   21.50
   8  -7   2   47.40   14.40
   8  -7   2   27.70   11.10
  -8  -7  -2   28.50   13.90
  -8  -7  -2   40.50   15.00
   8   7   2   41.90   15.00
  -8   7  -2   59.89   18.30
  -8   7  -2   60.89   12.60
  -8   7  -2   29.90   13.70
  -9  -7  -2   56.89   22.10
   9  -7   2   57.19   18.10
   9  -7   2   61.39   18.20
  -9   7  -2   79.09   17.90
  -9   7  -2   66.99   19.30
   9   7   2   56.49   18.70
  -9   7  -2   94.99   28.50
   9  -8  -2   24.60   18.00
  -9  -8   2   38.10   14.50
  -9  -8   2   13.40   34.60
  -9   8   2    6.20   19.50
  -9   8   2   41.40   16.70
   9   8  -2   24.50   13.80
  -8  -8   2   40.00   12.50
  -8  -8   2   28.80   14.10
   8  -8  -2   24.20   15.00
  -8   8   2   35.80   12.70
   8   8  -2   46.70   12.70
  -8   8   2   33.70   17.40
  -7  -8   2  218.18   20.30
  -7  -8   2  259.57   22.00
   7  -8  -2  236.48   22.10
  -7   8   2  207.68   22.90
   7   8  -2  247.68   20.30
   7   8  -2  269.27   20.90
  -7   8   2  218.58   20.80
   6  -8  -2   15.70    7.80
  -6  -8   2    7.40    9.10
   6  -8  -2   15.70    8.10
  -6  -8   2    8.20    7.60
  -6  -8   2    4.10   10.70
   6   8  -2   10.50    8.70
  -6   8   2   18.30   11.70
  -6   8   2    9.70    7.60
  -6   8   2   15.80   11.20
   6   8  -2   13.80   11.20
  -5  -8   2   29.30   11.00
  -5  -8   2   33.40    7.70
   5  -8  -2   24.00    6.10
   5  -8  -2   34.00    7.60
  -5  -8   2   23.70    6.90
  -5  -8   2   23.90    9.80
  -5  -8   2   27.40   11.40
   5  -8  -2   36.10    9.30
  -5  -8   2   30.70    6.10
   5  -8  -2   32.20   10.20
  -5   8   2   25.10    9.90
   5   8  -2   22.40    9.80
   5   8  -2   18.80    6.20
  -5   8   2   24.30    7.20
  -5   8   2   24.30    7.80
   4  -8  -2  512.95   35.10
   4  -8  -2  516.45   34.60
   4  -8  -2  485.55   35.70
   4  -8  -2  536.95   34.10
  -4  -8   2  519.75   35.70
  -4  -8   2  560.14   34.80
  -4  -8   2  516.85   35.20
   4  -8  -2  510.85   35.50
   4  -8  -2  466.05   34.70
   4  -8  -2  548.75   33.90
  -4  -8   2  469.25   35.20
   4  -8  -2  521.35   34.80
  -4  -8   2  526.15   34.40
  -4  -8   2  558.54   33.70
   4  -8  -2  431.06   35.10
   4   8  -2  480.85   34.50
  -4   8   2  559.44   34.00
  -4   8   2  552.14   34.50
  -4   8   2  535.45   35.60
   4   8  -2  527.75   35.60
   4   8  -2  509.05   36.10
   4   8  -2  521.45   35.60
  -4   8   2  489.25   35.30
   4   8  -2  543.65   34.00
  -3  -8   2  373.26   25.20
   3  -8  -2  334.67   24.30
  -3  -8   2  388.36   24.00
   3  -8  -2  344.97   24.60
   3  -8  -2  390.86   24.70
  -3  -8   2  374.56   25.20
   3  -8  -2  357.56   24.40
   3  -8  -2  380.16   24.90
   3  -8  -2  382.46   24.90
   3  -8  -2  351.06   26.60
  -3  -8   2  378.16   25.00
  -3  -8   2  367.06   25.80
   3  -8  -2  382.16   26.40
   3  -8  -2  387.06   25.30
   3   8  -2  337.47   25.40
  -3   8   2  343.27   24.40
   3   8  -2  374.86   26.60
  -3   8   2  327.77   24.70
  -3   8   2  335.67   25.50
   3   8  -2  381.66   26.30
   3   8  -2  322.97   24.10
   3   8  -2  339.67   24.70
  -3   8   2  381.86   24.40
   2  -8  -2  113.39   11.60
  -2  -8   2  113.69   11.30
   2  -8  -2  125.49   10.40
   2  -8  -2  124.09   10.70
   2  -8  -2  107.89   11.30
   2  -8  -2  106.29    9.70
  -2  -8   2  134.09    9.30
  -2  -8   2  121.19   11.50
   2  -8  -2  108.79   10.80
  -2  -8   2  123.99   10.20
   2  -8  -2  118.79   11.00
   2  -8  -2  122.39    9.90
  -2  -8   2  122.39   12.40
   2   8  -2  106.79   10.90
  -2   8   2  121.89    9.90
  -2   8   2  122.79   10.00
   2   8  -2  105.79    9.80
   2   8  -2  112.99   10.90
   2   8  -2  118.29   12.00
   2   8  -2  133.39   11.00
   2   8  -2  126.69   11.30
  -2   8   2  128.29   10.20
  -2   8   2  131.59   10.30
   1  -8  -2  192.28   12.50
   1  -8  -2  178.68   14.70
  -1  -8   2  184.48   13.60
  -1  -8   2  164.78   13.00
   1  -8  -2  183.38   13.70
  -1  -8   2  171.58   13.80
  -1  -8   2  178.08   12.30
  -1  -8   2  188.78   14.60
   1  -8  -2  199.38   13.60
  -1  -8   2  195.98   13.40
   1  -8  -2  166.88   12.90
   1  -8  -2  179.88   12.70
   1  -8  -2  164.28   13.90
  -1  -8   2  184.38   13.60
   1  -8  -2  168.78   14.50
  -1   8   2  172.38   13.20
   1   8  -2  142.99   12.70
  -1   8   2  135.59   13.90
   1   8  -2  166.58   14.40
   1   8  -2  143.79   13.30
   1   8  -2  146.49   12.50
   1   8  -2  164.48   13.20
  -1   8   2  151.58   12.70
   0  -8  -2 1043.70   65.59
   0  -8  -2 1043.90   66.09
   0  -8   2 1032.00   65.39
   0  -8   2  964.30   66.19
   0  -8  -2 1014.50   65.09
   0  -8  -2 1012.70   65.99
   0  -8  -2 1025.10   65.09
   0  -8  -2  995.20   65.79
   0  -8  -2  976.50   65.39
   0  -8   2  988.40   65.99
   0  -8   2  950.30   65.49
   0  -8  -2 1022.90   65.89
   0  -8  -2 1016.00   66.09
   0  -8   2  932.41   65.89
   0  -8   2 1004.00   65.79
   0  -8  -2 1044.60   65.89
   0   8  -2 1089.59   65.39
   0   8   2 1094.99   65.99
   0   8  -2 1117.49   65.99
   0   8   2 1125.69   65.99
   0   8  -2 1078.59   65.59
   0   8   2 1077.49   65.89
   0   8  -2  970.30   65.79
   0   8  -2 1042.10   65.79
  -1  -8  -2  190.08   14.80
  -1  -8  -2  193.78   16.10
   1  -8   2  184.28   13.20
  -1  -8  -2  185.38   12.70
   1  -8   2  159.68   14.00
  -1  -8  -2  178.98   14.20
   1  -8   2  192.68   14.80
  -1  -8  -2  169.28   13.60
  -1  -8  -2  179.38   15.70
  -1  -8  -2  176.98   15.30
   1  -8   2  201.78   14.60
  -1  -8  -2  180.68   12.70
   1  -8   2  173.88   14.70
   1  -8   2  188.48   14.20
   1  -8   2  199.88   15.00
  -1   8  -2  193.18   14.30
   1   8   2  183.48   15.60
   1   8   2  221.58   14.30
  -1   8  -2  194.18   14.10
   1   8   2  199.18   13.80
  -1   8  -2  203.98   13.10
  -1   8  -2  212.88   15.40
   1   8   2  219.38   14.90
  -1   8  -2  212.48   13.90
  -1   8  -2  209.68   14.80
  -2  -8  -2  133.09   11.30
   2  -8   2  125.49   10.10
  -2  -8  -2  112.29   10.40
  -2  -8  -2  120.79   11.60
   2  -8   2  137.89   10.90
   2  -8   2  132.99   12.90
   2  -8   2  121.79   12.10
   2  -8   2  135.69    7.80
  -2  -8  -2  129.09    9.50
   2  -8   2  134.99   12.30
  -2  -8  -2  120.29   12.50
   2  -8   2  118.39    9.90
  -2   8  -2  128.99   10.50
   2   8   2  116.59   10.30
  -2   8  -2  107.79   11.40
  -2   8  -2   99.79    9.30
   2   8   2  106.29    9.60
  -2   8  -2  109.49    7.90
   2   8   2  128.39   12.90
   2   8   2  105.29   10.00
  -2   8  -2   95.89    9.90
   3  -8   2  311.57   20.90
   3  -8   2  250.67   22.80
  -3  -8  -2  289.87   20.10
   3  -8   2  293.97   20.70
  -3  -8  -2  274.37   22.50
   3  -8   2  308.77   21.50
  -3  -8  -2  288.47   21.20
  -3  -8  -2  256.87   21.10
   3  -8   2  281.67   20.70
   3  -8   2  304.57   21.50
  -3  -8  -2  307.77   21.10
  -3   8  -2  299.97   20.40
   3   8   2  323.07   20.70
   3   8   2  301.57   21.50
   3   8   2  258.67   22.90
  -3   8  -2  316.57   22.10
  -3   8  -2  321.97   21.00
  -3   8  -2  301.07   21.20
   3   8   2  320.37   21.90
  -4  -8  -2   55.89   12.40
   4  -8   2   82.89   10.70
  -4  -8  -2   80.99   11.80
   4  -8   2   68.29   12.50
   4  -8   2   81.89   10.50
   4  -8   2   76.29    9.20
  -4  -8  -2   94.89   12.20
   4  -8   2   86.89   13.10
  -4  -8  -2   84.19   11.10
  -4  -8  -2   85.59    9.10
   4   8   2   68.69   12.10
   4   8   2   59.99   10.40
  -4   8  -2   75.39   11.50
  -4   8  -2   77.69   10.60
   4   8   2   71.69    9.70
  -4   8  -2   62.09    8.30
   4   8   2   80.59   13.50
   4   8   2   63.49    8.50
  -5  -8  -2    7.40   10.20
  -5  -8  -2   11.80    7.90
   5  -8   2   13.60    8.70
  -5  -8  -2    5.30    9.10
   5  -8   2    4.40    8.60
  -5   8  -2    5.30    7.50
   5   8   2   10.60    8.80
   5   8   2    0.20    9.10
  -5   8  -2   16.60    9.00
   5   8   2   10.00    8.40
  -5   8  -2   12.20    5.80
   6  -8   2  370.86   28.00
  -6  -8  -2  362.56   29.70
  -6  -8  -2  400.46   26.40
   6  -8   2  401.06   28.20
  -6  -8  -2  419.66   27.30
   6   8   2  346.17   27.20
  -6   8  -2  352.86   27.80
  -6   8  -2  342.17   29.10
   6   8   2  328.37   26.90
  -7  -8  -2   91.59   14.50
   7  -8   2   87.89   12.80
   7  -8   2   85.39   14.70
  -7  -8  -2   64.49   11.90
  -7   8  -2   72.89   16.70
   7   8   2  101.39   14.20
  -7   8  -2   91.69   13.50
   7   8   2   95.59   15.60
  -7   8  -2   88.29   14.80
  -8  -8  -2   16.90   13.90
   8  -8   2   35.20   15.30
  -8  -8  -2   21.10   11.50
   8  -8   2    3.80   11.00
   8   8   2   28.60   11.70
  -8   8  -2   18.30   14.40
  -8   8  -2   16.80   13.40
  -8   8  -2   51.09   16.70
   9  -8   2   -5.30   17.90
  -9  -8  -2    8.70   16.60
   9  -8   2    4.80   13.00
  -9   8  -2    5.70   17.90
  -9   8  -2    6.00   14.10
   9   8   2   16.40   13.50
   9  -9  -2   -4.10   18.60
  -9  -9   2    4.00   14.40
  -9  -9   2    5.10   22.70
  -9   9   2   -7.10   22.30
   9   9  -2    6.10   13.70
  -9   9   2    0.30   14.80
   8  -9  -2   59.89   16.80
  -8  -9   2   29.70   12.80
  -8  -9   2   55.69   15.70
   8   9  -2   53.39   13.50
  -8   9   2   69.49   14.90
  -8   9   2   45.70   14.80
  -7  -9   2  131.09   16.60
   7  -9  -2  120.29   17.90
  -7   9   2  103.99   15.50
   7   9  -2  138.19   18.60
   7   9  -2  109.29   15.70
  -7   9   2  114.19   15.50
  -6  -9   2  324.07   26.30
   6  -9  -2  264.37   25.40
  -6  -9   2  285.17   27.10
  -6  -9   2  317.57   23.90
  -6   9   2  393.06   27.00
  -6   9   2  326.77   23.90
   6   9  -2  316.57   23.60
   6   9  -2  333.57   26.60
  -6   9   2  342.97   26.70
  -5  -9   2  101.99   13.50
  -5  -9   2   89.99   10.60
  -5  -9   2   81.79   12.80
   5  -9  -2   96.19   12.60
  -5  -9   2   80.39   11.60
   5  -9  -2   84.29   12.30
   5  -9  -2   64.69   10.30
  -5   9   2   82.19   10.90
  -5   9   2   94.69   10.80
  -5   9   2   89.59   13.60
   5   9  -2   84.09   10.00
   5   9  -2   80.49   10.90
  -4  -9   2  205.08   15.40
   4  -9  -2  224.38   16.90
   4  -9  -2  207.08   16.70
  -4  -9   2  222.68   17.50
   4  -9  -2  202.68   16.40
   4  -9  -2  200.38   16.50
   4  -9  -2  189.58   17.80
  -4  -9   2  209.48   16.70
  -4  -9   2  229.58   18.30
  -4  -9   2  202.88   17.30
  -4   9   2  263.97   17.30
  -4   9   2  183.78   18.10
   4   9  -2  217.08   16.70
  -4   9   2  206.08   16.30
   4   9  -2  231.08   17.20
  -4   9   2  262.67   17.20
  -3  -9   2  210.08   16.30
   3  -9  -2  173.58   14.70
   3  -9  -2  182.28   15.90
   3  -9  -2  157.78   15.50
   3  -9  -2  157.48   14.90
  -3  -9   2  172.98   15.40
   3  -9  -2  197.68   17.00
   3  -9  -2  182.18   14.30
   3  -9  -2  158.08   13.90
  -3  -9   2  181.18   14.40
  -3  -9   2  152.38   14.90
   3  -9  -2  167.38   15.30
  -3  -9   2  185.98   13.20
   3   9  -2  203.28   14.60
   3   9  -2  192.58   13.60
  -3   9   2  176.98   14.10
   3   9  -2  167.28   15.20
   3   9  -2  184.98   17.00
   3   9  -2  146.59   14.00
  -3   9   2  188.18   13.90
  -3   9   2  193.88   14.70
   3   9  -2  183.88   17.70
  -3   9   2  215.88   15.90
   2  -9  -2    1.50    5.90
  -2  -9   2    2.10    6.40
   2  -9  -2    1.60    9.00
   2  -9  -2    1.80    5.90
  -2  -9   2    5.30    5.70
   2  -9  -2    4.20    6.60
  -2  -9   2    3.30    4.90
  -2  -9   2    1.50    8.90
   2  -9  -2    6.60    6.60
  -2  -9   2    3.20    3.90
   2  -9  -2    0.90    5.40
  -2  -9   2    1.80    5.20
   2  -9  -2    1.30    6.40
   2   9  -2   12.10    6.60
   2   9  -2    6.90    6.10
  -2   9   2    4.60    6.50
   2   9  -2    4.10    4.90
   2   9  -2    3.10    4.40
   2   9  -2    3.00    9.10
  -2   9   2    7.00    4.90
   2   9  -2    2.00    4.30
  -2   9   2    0.40    6.00
  -2   9   2   12.70    7.20
  -1  -9   2  613.84   41.20
   1  -9  -2  638.14   41.40
   1  -9  -2  616.24   41.40
   1  -9  -2  596.64   40.60
  -1  -9   2  609.44   41.20
  -1  -9   2  618.24   40.50
  -1  -9   2  649.34   41.90
   1  -9  -2  645.84   41.30
   1  -9  -2  643.94   41.70
   1  -9  -2  647.24   40.60
  -1  -9   2  591.84   41.00
  -1  -9   2  568.84   41.50
   1  -9  -2  629.84   42.10
   1  -9  -2  544.35   41.30
   1   9  -2  580.14   41.10
   1   9  -2  644.94   40.90
   1   9  -2  665.83   41.90
   1   9  -2  623.34   41.10
  -1   9   2  672.03   41.40
  -1   9   2  691.63   41.30
   1   9  -2  643.04   40.60
  -1   9   2  657.43   41.10
   0  -9  -2  271.47   18.10
   0  -9  -2  277.87   19.40
   0  -9   2  282.67   19.10
   0  -9  -2  265.67   19.60
   0  -9   2  232.48   20.00
   0  -9   2  300.37   20.20
   0  -9  -2  252.97   20.30
   0  -9  -2  272.67   18.30
   0  -9   2  252.17   18.70
   0  -9  -2  263.67   19.90
   0  -9  -2  294.27   19.60
   0  -9  -2  247.28   18.80
   0  -9  -2  274.97   19.80
   0  -9   2  293.47   20.00
   0  -9   2  279.27   19.20
   0   9   2  235.28   19.40
   0   9  -2  281.57   20.30
   0   9   2  267.17   19.40
   0   9  -2  278.57   18.50
   0   9   2  269.27   19.60
   0   9  -2  249.97   19.50
   0   9  -2  269.17   19.00
   0   9  -2  296.07   19.20
   1  -9   2   27.40    5.60
   1  -9   2   21.60    5.90
  -1  -9  -2   28.20    4.10
   1  -9   2   35.30    5.20
  -1  -9  -2   24.40    5.50
  -1  -9  -2   21.90    9.00
  -1  -9  -2   26.60    3.70
   1  -9   2   24.30    5.90
  -1  -9  -2   24.90    6.00
  -1  -9  -2   27.00    6.40
   1  -9   2   26.60    8.50
  -1  -9  -2   34.80    6.00
   1  -9   2   34.20    9.50
   1  -9   2   20.90    5.90
  -1   9  -2   27.20    7.60
  -1   9  -2   24.10    5.00
   1   9   2   22.80    5.90
  -1   9  -2   19.30    5.40
  -1   9  -2   28.70    5.30
  -1   9  -2   25.20    5.50
   1   9   2   19.30    5.10
  -1   9  -2   18.40    6.20
   1   9   2   21.00    6.80
   2  -9   2    8.60    7.10
  -2  -9  -2    8.80    9.40
   2  -9   2    7.50    6.20
  -2  -9  -2   20.60    6.20
   2  -9   2   13.20    6.60
   2  -9   2   12.10    5.40
  -2  -9  -2   16.10    8.00
  -2  -9  -2    9.10    5.40
   2  -9   2    6.00    5.00
  -2  -9  -2   16.60    7.10
   2  -9   2    7.30    6.70
  -2   9  -2    9.50    6.40
  -2   9  -2    3.10    4.90
  -2   9  -2   13.10    6.10
   2   9   2    7.70    9.70
  -2   9  -2   12.80    2.50
   2   9   2   12.60    7.00
  -2   9  -2   12.10    7.60
   2   9   2   19.30    6.50
  -2   9  -2   15.90    4.50
   2   9   2   14.70    6.80
   3  -9   2  726.53   48.10
   3  -9   2  778.72   47.80
  -3  -9  -2  730.83   47.90
  -3  -9  -2  654.93   48.00
  -3  -9  -2  656.93   48.30
  -3  -9  -2  728.23   48.90
   3  -9   2  811.82   48.40
  -3  -9  -2  745.83   47.30
   3  -9   2  728.53   47.60
   3   9   2  746.53   47.80
  -3   9  -2  742.53   48.60
   3   9   2  744.73   47.20
  -3   9  -2  733.43   47.80
   3   9   2  625.04   49.00
   3   9   2  678.73   47.90
  -3   9  -2  792.82   48.00
  -3   9  -2  741.33   47.30
  -4  -9  -2  287.77   23.10
   4  -9   2  313.37   23.00
  -4  -9  -2  340.37   22.90
  -4  -9  -2  285.37   23.60
   4  -9   2  338.17   23.10
   4   9   2  367.06   24.70
  -4   9  -2  317.87   22.50
   4   9   2  350.46   22.90
  -4   9  -2  309.67   24.10
   4   9   2  327.27   24.00
  -4   9  -2  309.57   24.70
  -5  -9  -2   93.49   13.90
  -5  -9  -2  105.99   12.80
   5  -9   2  118.29   13.70
  -5  -9  -2   99.29   11.00
   5  -9   2   95.39   11.40
  -5   9  -2  105.69   13.70
  -5   9  -2   93.39   14.70
   5   9   2   87.69   13.20
   5   9   2  126.69   12.20
  -6  -9  -2   41.30   11.60
  -6  -9  -2   38.50    9.70
  -6  -9  -2   42.50   12.80
   6  -9   2   39.80   11.90
   6  -9   2   42.80   11.90
   6   9   2   26.40   12.30
   6   9   2   39.70   11.40
  -6   9  -2   52.29   14.40
  -6   9  -2   65.09   12.40
   7  -9   2  124.89   19.30
  -7  -9  -2  163.68   18.80
  -7  -9  -2  132.29   19.60
   7  -9   2  190.18   20.10
   7   9   2  166.08   18.10
   7   9   2  152.28   19.90
  -7   9  -2  161.98   19.10
  -7   9  -2  173.28   22.30
   8  -9   2    3.70   16.00
  -8  -9  -2  -12.30   15.60
   8  -9   2   13.10   15.90
  -8  -9  -2   -7.80   18.80
   8   9   2   12.60   16.30
  -8   9  -2   11.00   15.50
  -8   9  -2   20.50   14.50
   9  -9   2   51.39   15.90
   9  -9   2   72.29   20.80
  -9  -9  -2   63.39   19.30
  -9   9  -2   67.39   25.30
   9   9   2   91.79   21.30
  -9 -10   2   23.10   25.10
  -9 -10   2   36.50   16.00
   9 -10  -2   51.39   15.90
  -9  10   2   48.30   23.00
  -9  10   2   39.50   24.20
   9  10  -2   29.80   15.40
  -8 -10   2   48.10   13.90
   8 -10  -2   36.80   13.20
  -8 -10   2   33.10   20.40
  -8  10   2   26.20   18.60
   8  10  -2   32.40   13.40
  -8  10   2   56.29   15.80
   7 -10  -2  254.77   25.70
  -7 -10   2  291.87   24.00
  -7 -10   2  303.87   25.60
   7  10  -2  287.47   29.20
  -7  10   2  296.07   27.20
  -7  10   2  267.77   24.50
  -6 -10   2   31.70   15.50
   6 -10  -2   59.79   12.90
  -6 -10   2   41.20   10.70
  -6 -10   2   45.20   14.80
  -6  10   2   32.40   10.40
   6  10  -2   20.20   11.60
  -6  10   2   32.30   13.20
   6  10  -2   57.79   11.10
  -6  10   2   33.00   14.20
   5 -10  -2  302.77   24.00
  -5 -10   2  299.27   23.40
  -5 -10   2  307.17   24.20
   5 -10  -2  304.87   24.10
  -5 -10   2  284.77   23.90
  -5 -10   2  297.77   22.20
   5 -10  -2  296.97   22.20
  -5  10   2  262.97   24.00
  -5  10   2  277.77   22.80
   5  10  -2  269.67   24.10
  -5  10   2  298.87   22.40
   5  10  -2  322.87   23.60
   4 -10  -2  192.18   16.40
   4 -10  -2  202.08   15.90
   4 -10  -2  214.08   17.60
  -4 -10   2  160.58   16.90
  -4 -10   2  196.68   16.60
  -4 -10   2  184.58   16.40
   4 -10  -2  189.08   18.50
  -4 -10   2  181.88   18.00
  -4  10   2  223.08   17.00
   4  10  -2  228.28   16.30
  -4  10   2  219.08   17.20
  -4  10   2  215.98   18.50
   4  10  -2  216.08   18.20
  -4  10   2  199.68   16.60
  -3 -10   2  345.37   23.50
   3 -10  -2  363.06   25.50
   3 -10  -2  322.27   24.30
   3 -10  -2  321.47   24.90
  -3 -10   2  350.06   26.30
   3 -10  -2  355.66   24.90
   3 -10  -2  374.86   25.10
  -3 -10   2  353.36   24.90
  -3 -10   2  364.26   24.90
   3 -10  -2  338.67   24.90
   3 -10  -2  384.06   26.00
  -3  10   2  309.97   24.20
  -3  10   2  363.26   24.40
   3  10  -2  377.06   25.80
  -3  10   2  365.46   25.10
   3  10  -2  346.67   24.70
  -3  10   2  374.46   25.20
   3  10  -2  338.87   23.70
   3  10  -2  322.67   24.70
   2 -10  -2  144.19   12.90
   2 -10  -2  160.08   14.30
   2 -10  -2  141.69   13.60
   2 -10  -2  160.78   13.50
  -2 -10   2  119.39   14.90
   2 -10  -2  137.89   15.00
  -2 -10   2  161.58   14.20
   2 -10  -2  140.39   12.70
   2 -10  -2  127.39   15.10
   2 -10  -2  131.89   14.00
  -2 -10   2  158.58   15.10
  -2 -10   2  159.98   11.80
   2 -10  -2  137.99   16.10
  -2 -10   2  145.09   14.50
  -2 -10   2  123.79   13.90
  -2  10   2  146.09   13.00
   2  10  -2  164.38   13.30
   2  10  -2  143.79   13.70
   2  10  -2  146.79   14.00
  -2  10   2  164.48   12.50
   2  10  -2  175.38   12.50
   2  10  -2  170.48   13.60
  -2  10   2  137.09   12.70
   2  10  -2  177.28   14.30
  -2  10   2  155.88   12.40
   1 -10  -2  102.59   11.60
  -1 -10   2   99.69    9.80
   1 -10  -2   81.09   12.70
   1 -10  -2   94.39   11.60
   1 -10  -2   99.09   12.10
   1 -10  -2   94.29    9.10
   1 -10  -2  103.39   10.30
  -1 -10   2  110.99   11.80
   1 -10  -2  104.29   11.40
  -1 -10   2  104.89    8.90
  -1 -10   2   94.29   10.90
  -1 -10   2   89.79   11.60
  -1 -10   2  113.79   10.80
   1 -10  -2  111.69   10.10
  -1 -10   2   79.59   13.60
   1 -10  -2  119.09    9.90
   1  10  -2  100.39    9.70
   1  10  -2  105.59   11.00
  -1  10   2  110.89   10.80
  -1  10   2   86.29    9.80
   1  10  -2  103.89    9.80
  -1  10   2  100.59   10.90
   1  10  -2   97.09   11.10
   1  10  -2  101.69   10.90
   0 -10  -2  386.66   26.30
   0 -10  -2  392.46   26.40
   0 -10  -2  378.46   28.10
   0 -10   2  436.26   29.30
   0 -10   2  385.56   27.70
   0 -10  -2  398.46   27.60
   0 -10   2  375.06   27.50
   0 -10   2  396.16   27.30
   0 -10   2  425.36   27.20
   0 -10   2  381.76   28.20
   0 -10  -2  410.06   28.30
   0 -10  -2  432.06   27.90
   0 -10   2  370.46   27.30
   0 -10  -2  422.46   29.10
   0 -10  -2  368.86   26.70
   0 -10  -2  417.66   27.90
   0  10   2  397.46   27.80
   0  10   2  414.46   27.90
   0  10  -2  394.56   28.50
   0  10   2  384.86   27.50
   0  10  -2  404.66   27.80
   0  10  -2  419.66   27.30
   0  10  -2  372.46   27.10
   0  10  -2  436.96   26.90
  -1 -10  -2  158.28   12.10
   1 -10   2  124.59   11.50
  -1 -10  -2  132.79   10.50
   1 -10   2  112.29   15.70
   1 -10   2  135.99   14.30
  -1 -10  -2  140.49   13.40
   1 -10   2  144.39   13.20
  -1 -10  -2  133.79   13.40
   1 -10   2  136.29   12.20
  -1 -10  -2  150.48   15.70
   1 -10   2  157.58   14.00
  -1 -10  -2  134.09   10.60
   1 -10   2  149.19   12.50
  -1 -10  -2  130.89   14.20
  -1 -10  -2  138.59   13.80
   1  10   2  153.18   12.70
   1  10   2  161.48   13.20
  -1  10  -2  159.78   14.00
   1  10   2  156.68   15.70
  -1  10  -2  158.28   11.20
  -1  10  -2  151.08   13.10
   1  10   2  146.99   12.20
  -1  10  -2  153.28   13.40
  -1  10  -2  152.58   13.40
  -1  10  -2  163.78   13.00
   2 -10   2  234.38   18.50
   2 -10   2  213.68   19.50
  -2 -10  -2  208.58   17.70
   2 -10   2  210.08   16.00
   2 -10   2  232.08   16.50
  -2 -10  -2  192.78   15.90
  -2 -10  -2  207.08   15.50
  -2  10  -2  210.88   16.10
  -2  10  -2  211.48   16.00
  -2  10  -2  208.48   13.90
  -2  10  -2  226.98   16.50
   2  10   2  181.68   17.20
  -2  10  -2  194.58   17.50
   2  10   2  175.28   15.80
   2  10   2  202.98   15.90
  -3 -10  -2  231.68   18.00
   3 -10   2  187.58   17.80
   3 -10   2  231.38   17.80
  -3 -10  -2  223.28   16.70
  -3 -10  -2  225.08   17.40
   3 -10   2  223.38   17.20
   3  10   2  205.68   18.40
  -3  10  -2  222.68   19.10
  -3  10  -2  241.08   17.40
   3  10   2  234.48   17.30
  -3  10  -2  222.78   17.00
   3  10   2  218.78   18.60
  -4 -10  -2  174.38   15.20
   4 -10   2  138.29   14.60
  -4 -10  -2  192.18   16.10
  -4 -10  -2  163.68   14.40
   4 -10   2  177.28   14.90
  -4  10  -2  179.68   15.00
   4  10   2  194.38   16.80
  -4  10  -2  185.08   17.80
   4  10   2  168.38   15.10
   4  10   2  176.58   17.80
  -4  10  -2  191.18   17.00
   5 -10   2   27.90    8.80
  -5 -10  -2   43.60    9.90
   5 -10   2   39.60    8.90
  -5 -10  -2   43.20   11.80
  -5 -10  -2   51.29   11.10
   5  10   2   44.50    9.60
  -5  10  -2   37.10   11.70
  -5  10  -2   49.50   14.50
   5  10   2   47.60   11.60
   6 -10   2  289.07   24.10
   6 -10   2  287.47   24.20
  -6 -10  -2  257.27   23.40
  -6  10  -2  236.78   23.50
   6  10   2  281.57   24.40
   6  10   2  298.37   23.60
  -6  10  -2  251.57   25.20
   7 -10   2   32.90   11.40
  -7 -10  -2   41.00   15.40
  -7 -10  -2    3.50   12.60
   7 -10   2   61.29   15.40
   7  10   2   33.80   13.70
   7  10   2   10.60   11.00
  -7  10  -2   24.20   14.50
  -7  10  -2   34.40   17.80
  -8 -10  -2   43.40   20.90
   8 -10   2   30.40   13.50
   8 -10   2   69.79   14.50
  -8 -10  -2   52.09   18.20
  -8  10  -2   34.30   21.30
   8  10   2   29.40   13.70
  -8  10  -2   33.80   17.30
   9 -10   2   12.70   20.80
  -9 -10  -2    2.80   18.10
   9 -10   2    2.20   21.00
   9  10   2   -6.30   14.60
  -9  10  -2    4.90   18.00
  -8 -11   2   20.20   18.30
   8 -11  -2   12.90   13.70
  -8 -11   2   30.70   17.10
   8 -11  -2   32.10   13.80
  -8  11   2   49.90   15.40
   8  11  -2   38.40   14.20
  -8  11   2   39.10   21.50
  -7 -11   2  129.49   18.70
  -7 -11   2  130.29   17.00
   7 -11  -2  146.79   19.50
   7 -11  -2  103.49   19.20
   7  11  -2  134.89   19.00
  -7  11   2  109.99   20.20
  -7  11   2  143.09   22.20
   7  11  -2  157.18   21.20
   6 -11  -2  133.19   14.30
  -6 -11   2  109.49   18.20
  -6 -11   2  105.29   17.20
  -6 -11   2  116.19   14.90
   6 -11  -2   67.89   15.50
  -6  11   2  101.29   14.90
   6  11  -2   81.79   15.00
  -6  11   2  109.89   14.80
   6  11  -2   96.29   14.00
  -6  11   2  100.39   14.50
  -5 -11   2  108.99   16.40
  -5 -11   2  120.39   16.70
   5 -11  -2  111.49   13.80
  -5 -11   2  129.99   14.60
   5  11  -2  129.49   16.00
  -5  11   2  119.09   15.50
  -5  11   2  151.68   14.50
   5  11  -2  130.69   13.90
   4 -11  -2  219.18   17.00
  -4 -11   2  198.48   19.80
   4 -11  -2  196.38   16.20
  -4 -11   2  224.78   16.20
  -4 -11   2  205.18   17.10
   4 -11  -2  195.88   16.40
  -4  11   2  173.18   17.60
  -4  11   2  203.28   19.20
  -4  11   2  199.58   16.90
   4  11  -2  188.58   16.70
   4  11  -2  193.08   16.70
   3 -11  -2  201.98   15.80
  -3 -11   2  196.28   14.80
   3 -11  -2  189.48   17.50
  -3 -11   2  193.98   18.00
  -3 -11   2  199.48   17.10
   3 -11  -2  177.58   15.90
   3 -11  -2  182.98   18.30
   3 -11  -2  194.78   15.50
   3  11  -2  246.28   16.10
  -3  11   2  212.08   17.30
   3  11  -2  197.28   17.50
   3  11  -2  231.98   17.70
  -3  11   2  171.68   16.00
  -3  11   2  192.68   16.30
  -3  11   2  228.98   18.60
  -2 -11   2   30.10    7.40
   2 -11  -2   32.60    8.20
   2 -11  -2   22.00    9.80
  -2 -11   2   37.40    6.50
  -2 -11   2   37.30   10.50
   2 -11  -2   40.40   10.00
  -2 -11   2   28.40   10.40
   2 -11  -2   25.70   10.40
   2 -11  -2   34.20    7.80
   2 -11  -2   29.50    8.90
   2 -11  -2   29.70    9.30
  -2  11   2   49.40    8.70
  -2  11   2   66.39   10.90
   2  11  -2   46.00    7.40
  -2  11   2   54.19    8.20
   2  11  -2   43.50    8.40
  -2  11   2   49.10    9.30
   2  11  -2   52.19    7.60
   2  11  -2   50.69    9.90
   1 -11  -2  370.96   24.50
   1 -11  -2  368.96   24.50
  -1 -11   2  340.57   25.70
   1 -11  -2  351.26   26.20
  -1 -11   2  386.26   25.50
   1 -11  -2  311.77   27.30
   1 -11  -2  381.06   26.80
  -1 -11   2  377.56   25.00
   1 -11  -2  368.86   25.00
   1 -11  -2  360.86   26.20
  -1 -11   2  375.66   24.00
   1  11  -2  324.27   24.80
   1  11  -2  365.86   24.70
   1  11  -2  313.27   24.60
  -1  11   2  318.47   24.50
  -1  11   2  317.77   24.60
   1  11  -2  387.36   24.90
  -1  11   2  341.77   24.70
   0 -11   2  356.86   27.20
   0 -11  -2  417.06   27.50
   0 -11   2  449.76   28.00
   0 -11   2  415.06   26.50
   0 -11   2  367.36   27.30
   0 -11  -2  342.47   29.00
   0 -11  -2  411.26   26.90
   0 -11  -2  400.66   27.70
   0 -11  -2  377.16   26.00
   0 -11  -2  449.26   29.10
   0 -11  -2  385.66   25.80
   0 -11  -2  377.76   29.30
   0  11   2  362.46   27.50
   0  11   2  328.37   26.80
   0  11  -2  427.26   27.70
   0  11  -2  378.36   26.80
   0  11   2  373.06   27.50
   0  11  -2  369.06   26.80
  -1 -11  -2  156.38   15.60
   1 -11   2  163.18   14.20
  -1 -11  -2  143.69   12.30
  -1 -11  -2  147.69   13.90
   1 -11   2  171.78   16.10
   1 -11   2  150.78   14.70
  -1 -11  -2  215.68   16.60
   1 -11   2  161.18   15.60
   1  11   2  198.98   15.30
  -1  11  -2  195.48   13.30
  -1  11  -2  194.78   14.10
   1  11   2  185.48   15.10
   1  11   2  184.88   14.40
  -1  11  -2  158.98   14.10
  -1  11  -2  183.68   15.50
  -2 -11  -2  120.69   15.20
   2 -11   2  152.48   14.20
  -2 -11  -2  146.89   13.60
  -2 -11  -2  168.88   16.50
   2 -11   2  198.48   14.90
   2 -11   2  133.09   13.70
   2  11   2  169.78   15.30
   2  11   2  165.18   14.50
   2  11   2  164.68   14.10
  -2  11  -2  174.78   15.60
  -2  11  -2  194.08   16.40
  -2  11  -2  172.28   16.40
  -2  11  -2  185.38   14.70
  -3 -11  -2  432.76   31.10
  -3 -11  -2  453.85   31.90
   3 -11   2  459.75   29.80
   3 -11   2  428.46   30.60
   3 -11   2  461.85   30.20
  -3 -11  -2  476.65   29.60
   3  11   2  407.66   30.80
  -3  11  -2  424.26   29.70
   3  11   2  405.36   29.80
  -3  11  -2  410.66   30.40
   3  11   2  367.36   30.70
   4 -11   2  222.68   19.70
  -4 -11  -2  238.88   20.40
  -4 -11  -2  211.88   21.10
  -4 -11  -2  221.98   18.60
   4 -11   2  208.18   19.80
   4  11   2  221.28   18.40
  -4  11  -2  260.47   21.20
  -4  11  -2  231.38   17.40
   4  11   2  212.08   18.10
  -4  11  -2  218.28   18.30
  -5 -11  -2   95.19   13.70
  -5 -11  -2   71.29   11.50
   5 -11   2   82.89   14.00
   5 -11   2   59.69   13.30
   5  11   2   81.09   14.20
   5  11   2   93.69   11.70
  -5  11  -2   83.99   12.90
  -6 -11  -2    7.10   13.60
   6 -11   2   11.00   10.30
  -6 -11  -2    9.20   11.30
   6 -11   2    9.80    9.90
   6  11   2    1.40   13.00
  -6  11  -2   11.40   13.70
  -6  11  -2    3.80   15.00
   6  11   2   16.00   10.30
  -7 -11  -2  197.88   23.70
  -7 -11  -2  140.29   20.80
   7 -11   2  187.08   19.70
   7 -11   2  207.78   23.20
  -7  11  -2  217.48   21.50
  -7  11  -2  194.28   19.30
   7  11   2  179.98   22.00
  -8 -11  -2   -5.80   18.30
   8 -11   2   17.00   20.20
  -8 -11  -2   -4.90   16.50
   8 -11   2   14.80   13.70
   8  11   2   21.90   18.30
  -8  11  -2   18.20   13.60
   8 -12  -2    9.70   20.00
   8 -12  -2   23.30   15.10
  -8 -12   2    8.60   20.30
  -8  12   2    9.20   21.50
  -8  12   2    3.00   24.80
   8  12  -2    4.10   18.60
   7 -12  -2   93.19   15.80
  -7 -12   2  103.09   19.10
  -7 -12   2   72.79   17.20
   7 -12  -2   89.89   18.60
  -7  12   2   90.09   21.00
   7  12  -2   78.29   17.40
   7  12  -2   86.59   19.00
  -7  12   2   74.49   15.90
  -6 -12   2   78.99   14.60
   6 -12  -2   94.79   17.50
  -6 -12   2   98.89   17.50
   6 -12  -2   86.69   16.60
  -6 -12   2  101.39   16.90
  -6  12   2  113.09   16.40
   6  12  -2  110.79   14.10
  -6  12   2  109.99   18.40
   6  12  -2   95.49   19.00
  -6  12   2  121.59   19.90
   5 -12  -2  168.98   17.20
   5 -12  -2  195.68   19.50
  -5 -12   2  157.58   17.10
  -5 -12   2  179.28   21.70
  -5 -12   2  189.98   18.00
   5  12  -2  187.18   19.70
  -5  12   2  170.48   16.10
  -5  12   2  216.58   21.00
   5  12  -2  163.78   19.20
   4 -12  -2   75.69   12.20
  -4 -12   2   69.69   10.00
   4 -12  -2   38.40   12.10
  -4 -12   2   52.89   12.90
  -4 -12   2   55.69   13.00
   4  12  -2   69.39    9.90
  -4  12   2   68.99   12.30
  -4  12   2   77.59   12.00
  -4  12   2   47.80    9.80
   4  12  -2   52.89   12.40
   3 -12  -2   95.19   12.80
   3 -12  -2   96.09   14.50
  -3 -12   2   92.79   12.60
  -3 -12   2  100.09   12.00
   3 -12  -2  111.39   11.70
   3 -12  -2   75.89   11.70
   3 -12  -2   99.89   12.20
  -3  12   2  100.39   12.40
   3  12  -2  112.49   13.40
  -3  12   2  129.69   11.10
  -3  12   2   89.19   12.20
   3  12  -2  126.59   14.20
   3  12  -2  116.59   13.50
  -3  12   2  103.99   11.40
   2 -12  -2   83.89   10.20
   2 -12  -2   97.59   12.50
  -2 -12   2   97.79   14.20
   2 -12  -2  104.39   13.90
  -2 -12   2   93.09    9.80
  -2 -12   2   87.39   10.80
   2 -12  -2   81.79   16.30
   2 -12  -2   71.89   10.90
   2  12  -2   92.49   12.60
   2  12  -2   96.99   12.60
  -2  12   2   85.69   10.30
  -2  12   2   94.19   10.60
  -2  12   2  115.69   12.20
  -1 -12   2  166.48   14.90
   1 -12  -2  163.78   14.10
   1 -12  -2  145.39   14.80
   1 -12  -2  139.99   15.10
  -1 -12   2  163.98   13.90
  -1 -12   2  185.18   14.60
   1 -12  -2  140.89   17.40
   1 -12  -2  165.88   16.80
   1  12  -2  164.08   14.30
   1  12  -2  142.09   13.90
  -1  12   2  200.38   14.40
  -1  12   2  175.48   14.30
  -1  12   2  169.78   15.10
   1  12  -2  165.98   14.30
   1  12  -2  165.48   14.50
   0 -12   2  134.49   12.00
   0 -12  -2  153.88   14.20
   0 -12  -2  143.09   12.90
   0 -12  -2  147.69   11.20
   0 -12   2  148.89   13.10
   0 -12   2  127.99   12.40
   0 -12  -2  125.49   15.00
   0 -12  -2  129.09   15.00
   0  12  -2  110.49   14.10
   0  12   2  130.99   14.10
   0  12   2  135.99   14.20
   0  12   2  105.79   12.80
   0  12  -2  102.79   11.30
   0  12  -2  105.09   13.10
   0  12  -2  125.29   12.20
   1 -12   2   52.59    9.00
   1 -12   2   65.09    9.60
  -1 -12  -2   57.09   10.10
   1 -12   2   49.60   11.60
  -1 -12  -2   47.50   10.80
  -1 -12  -2   62.69    9.30
   1  12   2   64.59    9.40
  -1  12  -2   71.99   11.20
   1  12   2   60.49   10.10
  -1  12  -2   79.59    8.70
  -1  12  -2   55.09   10.50
   1  12   2   57.39    9.10
  -1  12  -2   77.29   11.30
   1  12   2   62.49   10.90
  -2 -12  -2  203.48   16.80
  -2 -12  -2  210.78   17.00
  -2 -12  -2  196.38   17.40
   2 -12   2  199.28   17.20
   2 -12   2  196.98   16.80
   2 -12   2  173.58   15.80
   2  12   2  221.18   17.10
  -2  12  -2  195.88   17.30
  -2  12  -2  235.08   17.10
   2  12   2  229.58   18.30
  -2  12  -2  196.48   16.20
   2  12   2  202.88   17.80
   3 -12   2   69.79   10.30
  -3 -12  -2   86.69   11.60
   3 -12   2   43.90   10.80
  -3 -12  -2   50.59    9.60
   3 -12   2   67.79   12.80
  -3 -12  -2   57.29    9.80
   3  12   2   54.19    9.80
  -3  12  -2   50.79   12.10
  -3  12  -2   76.09   11.60
  -3  12  -2   67.29   10.10
   3  12   2   80.99   12.80
  -4 -12  -2  189.58   18.90
  -4 -12  -2  191.88   19.80
  -4 -12  -2  201.48   19.30
   4 -12   2  250.17   20.50
   4 -12   2  241.88   19.90
  -4  12  -2  195.98   18.10
  -4  12  -2  218.78   19.00
  -4  12  -2  220.98   18.50
   4  12   2  221.58   20.40
   4  12   2  205.18   18.10
  -5 -12  -2   47.70   12.20
   5 -12   2   71.59   13.70
  -5 -12  -2   34.90   13.40
   5 -12   2   22.20   13.10
  -5  12  -2   50.59   12.40
   5  12   2   41.00   13.70
   5  12   2   38.20   10.40
  -5  12  -2   30.20   10.30
   6 -12   2   94.99   17.40
  -6 -12  -2   61.99   16.70
  -6 -12  -2   96.99   19.90
   6 -12   2  105.29   14.80
  -6  12  -2   72.49   15.40
   6  12   2  110.99   17.30
  -6  12  -2  125.79   15.00
   6  12   2  102.49   17.60
   7 -12   2   40.60   14.00
  -7 -12  -2   16.80   17.70
   7 -12   2   38.10   17.50
  -7 -12  -2   10.30   20.00
   7  12   2   21.30   17.00
  -7  12  -2   38.30   15.60
  -7  12  -2   13.20   17.00
   7  12   2   25.60   17.10
   8 -12   2   53.19   21.90
   8 -12   2   50.69   20.90
  -8 -12  -2   36.30   18.80
  -8 -12  -2   61.09   21.80
   8  12   2   55.29   20.90
  -8  12  -2   55.49   18.70
  -8  12  -2   49.50   20.60
   7 -13  -2   40.10   18.80
  -7 -13   2   29.70   19.50
  -7 -13   2   52.19   22.50
   7 -13  -2   35.50   19.60
   7  13  -2   31.60   14.40
  -7  13   2   30.40   16.50
   6 -13  -2   31.50   12.20
   6 -13  -2   21.00   16.20
  -6 -13   2   46.10   19.80
  -6 -13   2   28.00   16.40
  -6 -13   2   11.00   12.20
  -6  13   2   49.00   18.70
   6  13  -2   15.40   15.40
   6  13  -2   23.40   16.10
  -6  13   2   24.60   11.00
  -5 -13   2   76.29   14.40
  -5 -13   2   97.89   16.80
   5 -13  -2   60.79   15.20
   5 -13  -2   71.29   16.00
  -5 -13   2   81.29   15.00
   5  13  -2   85.59   13.00
  -5  13   2   80.69   17.30
   5  13  -2   85.29   16.10
  -4 -13   2   70.59   17.10
   4 -13  -2   60.89   14.40
  -4 -13   2  113.59   15.40
   4 -13  -2   93.09   14.10
  -4 -13   2   71.99   11.50
  -4  13   2   78.39   16.00
  -4  13   2   84.79   15.10
  -4  13   2   75.69   11.70
   4  13  -2   95.79   15.00
   4  13  -2   80.39   12.10
  -3 -13   2  188.38   16.60
  -3 -13   2  134.49   21.60
   3 -13  -2  153.28   16.90
   3 -13  -2  190.58   18.10
  -3  13   2  173.78   18.00
  -3  13   2  197.68   17.20
   3  13  -2  164.58   17.80
   3  13  -2  199.98   17.90
  -3  13   2  186.08   21.40
  -2 -13   2   95.99   12.60
  -2 -13   2  118.29   16.50
   2 -13  -2   98.99   15.80
   2 -13  -2  135.29   13.00
   2 -13  -2  113.59   14.20
  -2  13   2  129.99   12.30
   2  13  -2   91.79   13.40
  -2  13   2  126.49   12.20
  -2  13   2   99.19   14.70
   2  13  -2  135.89   12.60
   2  13  -2  113.09   12.40
  -1 -13   2  149.69   14.30
  -1 -13   2  163.38   17.50
  -1 -13   2  151.68   13.70
   1 -13  -2  161.68   17.50
   1 -13  -2  160.78   13.60
   1 -13  -2  131.49   14.10
  -1  13   2  179.18   14.30
   1  13  -2  127.69   14.20
   1  13  -2  139.39   14.00
  -1  13   2  168.18   16.30
   1  13  -2  131.89   14.00
  -1  13   2  167.58   14.50
   0 -13  -2  141.49   15.00
   0 -13  -2  157.98   14.40
   0 -13   2  146.99   13.80
   0 -13  -2  152.28   15.00
   0 -13   2  168.68   16.70
   0 -13   2  147.89   17.40
   0  13  -2  151.28   14.10
   0  13   2  161.68   14.50
   0  13  -2  162.38   14.30
   0  13  -2  168.68   14.60
   0  13   2  163.78   16.40
   0  13   2  147.79   15.00
   1 -13   2  146.29   17.40
   1 -13   2  167.88   14.80
   1 -13   2  152.18   14.50
  -1 -13  -2  171.08   15.50
  -1 -13  -2  156.38   17.70
  -1 -13  -2  181.28   17.00
  -1 -13  -2  133.69   14.70
   1  13   2  170.78   14.20
  -1  13  -2  130.69   13.60
   1  13   2  139.79   16.80
  -1  13  -2  180.18   17.10
  -1  13  -2  197.58   17.00
   1  13   2  127.39   14.40
   2 -13   2   82.19   16.30
  -2 -13  -2  129.09   14.40
   2 -13   2  124.89   14.20
  -2 -13  -2  114.89   13.70
  -2 -13  -2  119.39   14.70
   2 -13   2  136.69   16.50
   2  13   2  120.79   14.80
  -2  13  -2  152.18   14.50
  -2  13  -2  135.19   16.70
  -2  13  -2  149.88   17.70
   2  13   2  133.89   13.10
  -3 -13  -2  124.59   18.30
   3 -13   2  134.29   14.10
   3 -13   2  141.19   15.90
  -3 -13  -2  123.89   15.70
  -3 -13  -2  136.99   17.00
  -3  13  -2  144.79   14.40
   3  13   2  170.18   17.40
  -3  13  -2  109.59   14.70
  -3  13  -2  137.59   14.50
   3  13   2  131.09   14.10
   4 -13   2    7.20    8.80
  -4 -13  -2   14.90   13.00
  -4 -13  -2   27.60   15.10
   4 -13   2   12.40   12.50
   4  13   2   10.10    9.40
   4  13   2   26.40   12.60
  -4  13  -2   43.60   10.40
  -4  13  -2   38.40   13.70
  -5 -13  -2  154.08   22.60
  -5 -13  -2  174.68   17.30
   5 -13   2  146.49   16.50
   5 -13   2  158.08   16.80
  -5  13  -2  149.59   20.30
   5  13   2  138.59   16.80
  -5  13  -2  189.18   22.00
   5  13   2  148.19   17.00
   6 -13   2   28.00   16.50
  -6 -13  -2   26.40   18.50
  -6 -13  -2   28.80   12.60
   6 -13   2   44.20   16.80
   6  13   2   39.40   16.30
  -6  13  -2   35.70   14.30
   6  13   2   33.90   12.70
  -6  13  -2   33.90   16.90
  -7 -13  -2  105.29   21.00
   7 -13   2  106.89   17.00
   7 -13   2   61.19   20.00
  -7 -13  -2   41.30   23.50
   7  13   2   75.19   15.70
  -7  13  -2   86.49   26.80
   7  13   2   98.09   20.70
  -7  13  -2  135.19   21.30
  -7 -14   2   30.00   15.70
   7 -14  -2   19.50   22.80
   7 -14  -2   17.40   15.10
  -7 -14   2   18.10   17.30
   7  14  -2   34.70   19.40
   7  14  -2   22.80   15.40
   6 -14  -2   93.09   16.30
   6 -14  -2  105.89   16.30
  -6 -14   2  117.59   20.90
  -6 -14   2  121.79   20.10
   6  14  -2  113.49   17.20
  -6  14   2  108.39   18.30
  -6  14   2  114.89   18.50
   6  14  -2  100.49   16.00
  -5 -14   2  221.98   22.40
   5 -14  -2  239.38   20.90
  -5 -14   2  195.08   26.00
  -5 -14   2  193.58   20.50
   5 -14  -2  195.58   19.90
   5  14  -2  199.68   20.30
   5  14  -2  233.08   23.60
  -5  14   2  225.38   22.80
  -5  14   2  208.78   24.80
   4 -14  -2    4.30    9.50
  -4 -14   2    8.10    9.40
   4 -14  -2   -0.30   12.30
   4 -14  -2    7.30   10.80
  -4 -14   2   11.70   14.50
  -4 -14   2    3.90   11.70
   4  14  -2    2.90   14.00
   4  14  -2   10.60   13.10
  -4  14   2    5.80   11.00
  -4  14   2   12.30    9.70
  -3 -14   2   28.00   15.50
   3 -14  -2   39.10   11.60
   3 -14  -2   41.40    9.90
   3 -14  -2   26.80   14.60
  -3 -14   2   54.29   13.90
  -3  14   2   26.60   14.50
   3  14  -2   43.90   13.80
  -3  14   2   36.90   13.00
   3  14  -2   32.10    9.90
   3  14  -2   41.40   12.60
   2 -14  -2  229.48   20.80
   2 -14  -2  261.17   23.20
   2 -14  -2  278.77   21.30
  -2 -14   2  236.68   20.70
  -2 -14   2  232.38   19.90
   2  14  -2  230.98   19.90
   2  14  -2  226.38   21.20
  -2  14   2  251.07   19.70
   2  14  -2  210.98   20.10
  -2  14   2  219.48   20.90
  -1 -14   2  351.56   27.00
   1 -14  -2  380.16   27.10
  -1 -14   2  424.46   28.40
   1 -14  -2  326.77   27.00
   1  14  -2  301.67   27.40
   1  14  -2  323.57   27.70
  -1  14   2  350.76   26.30
  -1  14   2  356.36   26.20
  -1  14   2  384.36   26.40
   0 -14   2   50.89   12.60
   0 -14   2   35.10    9.00
   0 -14   2   54.19   14.00
   0 -14  -2   48.50    9.90
   0 -14  -2   79.19   11.80
   0  14  -2   42.70   10.70
   0  14   2   51.39   10.20
   0  14   2   56.59   10.70
   0  14  -2   38.40    9.80
   0  14   2   72.89   13.00
   1 -14   2   97.99   16.80
  -1 -14  -2   86.39   14.90
   1 -14   2  117.79   16.50
   1 -14   2  126.09   13.60
  -1 -14  -2  137.59   17.70
  -1 -14  -2   94.89   14.00
   1  14   2  130.39   16.30
  -1  14  -2  105.19   12.60
  -1  14  -2  105.49   13.20
   1  14   2  133.09   15.00
  -2 -14  -2   77.39   12.20
   2 -14   2   67.19   14.30
   2 -14   2   66.99   12.10
  -2 -14  -2  101.79   13.60
   2 -14   2   88.39   15.80
  -2 -14  -2   64.79   11.40
  -2  14  -2   45.20   10.70
  -2  14  -2   71.79   13.10
   2  14   2   52.99   12.40
   2  14   2   88.29   14.70
  -3 -14  -2   24.40   10.70
  -3 -14  -2   17.10   13.20
  -3 -14  -2   28.40   15.40
   3 -14   2   17.80    9.50
   3 -14   2   10.00   13.10
   3 -14   2   22.60   14.40
   3  14   2   10.40   12.20
  -3  14  -2   22.00   10.00
  -3  14  -2    9.70   14.20
   3  14   2   27.80   13.30
  -3  14  -2   26.10   11.30
  -4 -14  -2  121.59   15.10
   4 -14   2   77.59   15.60
  -4 -14  -2   96.99   16.10
   4 -14   2  106.69   14.80
  -4  14  -2  123.29   15.70
   4  14   2  118.09   14.90
  -4  14  -2   73.39   13.70
   4  14   2  120.99   14.80
   5 -14   2   12.80   11.70
   5 -14   2   17.40   15.20
  -5 -14  -2   26.10   14.50
  -5 -14  -2   33.60   16.30
  -5  14  -2   32.50   13.50
  -5  14  -2   45.60   12.70
   5  14   2   26.80   11.80
   5  14   2   18.40   11.80
   6 -14   2   28.60   13.40
  -6 -14  -2   17.70   18.30
   6 -14   2   22.90   17.70
  -6 -14  -2   28.20   16.20
  -6  14  -2   28.70   20.00
   6  14   2   30.90   17.20
  -6  14  -2   10.20   13.20
   6  14   2   21.70   13.40
   7 -14   2   13.30   20.80
  -7 -14  -2   10.00   17.60
  -7 -14  -2    8.60   20.50
   7 -14   2   28.50   20.90
  -7  14  -2    9.30   20.60
   7  14   2   22.40   20.60
  -7  14  -2   10.70   17.20
   7  14   2   21.90   14.50
   6 -15  -2   10.60   18.60
  -6 -15   2   10.90   19.30
  -6 -15   2   19.00   23.90
   6  15  -2   12.70   13.90
  -6  15   2   11.50   21.60
   6  15  -2   16.60   13.90
   5 -15  -2   25.20   16.70
  -5 -15   2   18.10   20.20
   5 -15  -2   26.10   16.70
  -5 -15   2   18.40   16.20
  -5 -15   2   16.60   17.40
   5  15  -2   39.50   17.10
  -5  15   2   57.29   17.20
  -5  15   2   58.19   15.30
   5  15  -2   33.30   17.60
   4 -15  -2   55.89   15.20
   4 -15  -2   35.10   15.20
   4 -15  -2   31.50   17.30
  -4 -15   2   14.00   13.60
  -4 -15   2   41.70   14.90
  -4 -15   2   30.50   16.10
   4  15  -2   38.10   16.10
   4  15  -2   44.40   11.70
  -4  15   2   34.90   17.80
  -4  15   2   23.60   15.30
   3 -15  -2  109.49   15.70
  -3 -15   2   92.29   14.00
   3 -15  -2  101.39   15.20
  -3 -15   2  138.69   20.90
  -3 -15   2  115.39   17.70
   3 -15  -2  127.29   18.10
  -3  15   2   95.19   15.50
  -3  15   2  114.49   14.40
   3  15  -2   94.89   13.60
   3  15  -2   99.99   17.50
   3  15  -2  103.79   16.60
   2 -15  -2   93.19   14.90
   2 -15  -2   86.59   17.30
  -2 -15   2  113.09   13.80
  -2 -15   2   79.89   14.40
  -2  15   2   77.59   15.10
   2  15  -2   88.49   13.30
   2  15  -2   53.19   13.10
   2  15  -2   76.49   15.10
   1 -15  -2   32.80   11.80
  -1 -15   2   21.70   13.20
  -1 -15   2   57.39   15.60
   1 -15  -2   23.60   12.00
   1  15  -2    8.10   12.70
   1  15  -2   26.30   13.50
  -1  15   2   40.00   13.10
  -1  15   2   16.30   13.40
  -1  15   2   14.60    9.90
   1  15  -2   38.00   13.50
   0 -15   2   37.00   11.60
   0 -15  -2   54.59   12.40
   0 -15  -2   32.90   11.60
   0 -15   2   59.89   14.10
   0 -15  -2   25.80   13.00
   0  15  -2   54.09   11.10
   0  15   2   41.40   13.40
   0  15  -2   38.50   10.50
   0  15   2   37.60   13.80
   0  15   2   28.80   10.70
   1 -15   2  228.18   21.20
   1 -15   2  282.07   24.90
  -1 -15  -2  233.18   24.70
   1 -15   2  204.98   20.80
  -1 -15  -2  276.97   23.70
  -1 -15  -2  288.67   22.10
   1  15   2  242.48   22.20
  -1  15  -2  249.38   22.80
  -1  15  -2  252.07   21.30
   1  15   2  259.47   23.80
   2 -15   2  116.49   19.20
   2 -15   2  138.19   16.40
  -2 -15  -2  112.99   16.10
  -2 -15  -2  106.99   15.80
   2 -15   2   83.89   16.70
  -2 -15  -2  128.19   15.00
  -2  15  -2  132.19   15.10
   2  15   2  120.29   17.20
   2  15   2  123.99   18.60
  -2  15  -2  126.99   18.90
   3 -15   2   22.90   11.60
  -3 -15  -2   54.69   15.30
  -3 -15  -2   37.90   17.60
   3 -15   2   30.40   13.00
   3 -15   2   48.90   13.10
   3  15   2   33.90   13.90
  -3  15  -2   32.20   12.90
  -3  15  -2   37.10   15.50
  -3  15  -2   52.39   13.60
   3  15   2   21.90   11.30
   4 -15   2    8.90   14.70
   4 -15   2    7.70   11.40
  -4 -15  -2    4.00   11.50
  -4 -15  -2   -5.90   17.80
  -4  15  -2   -9.60   17.20
  -4  15  -2   -3.60   11.40
   4  15   2   -2.90   11.40
   4  15   2   -6.50   15.50
   5 -15   2  138.79   20.20
  -5 -15  -2   99.79   18.80
  -5 -15  -2  114.69   20.70
   5 -15   2  123.29   17.30
  -5  15  -2  102.29   22.70
   5  15   2   82.29   15.80
   5  15   2  141.29   17.70
  -5  15  -2   83.79   19.70
   6 -15   2   31.40   14.90
  -6 -15  -2   20.40   17.70
   6 -15   2   10.50   14.50
  -6 -15  -2   25.60   15.20
   6  15   2   27.90   14.30
  -6  15  -2   31.90   17.30
  -6  15  -2   26.60   20.20
   6  15   2   34.80   20.10
  -5 -16   2  152.68   23.80
  -5 -16   2  155.28   24.30
   5 -16  -2  161.68   20.30
   5 -16  -2  172.88   24.60
  -5 -16   2  156.38   22.30
   5 -16  -2  187.28   27.10
   5  16  -2  115.29   22.20
  -5  16   2  173.08   24.60
   5  16  -2  157.48   23.60
  -5  16   2  132.69   25.50
   4 -16  -2   -1.50   18.50
   4 -16  -2    6.50   14.80
  -4 -16   2    7.30   16.60
  -4 -16   2   -0.50   14.50
   4 -16  -2    2.10   16.00
  -4 -16   2    5.20   12.70
   4  16  -2   10.60   17.00
   4  16  -2    2.70   12.70
  -4  16   2   -7.10   18.90
  -4  16   2  -15.50   16.30
  -3 -16   2   10.70   18.60
   3 -16  -2   19.30   11.40
  -3 -16   2   13.20   15.40
   3 -16  -2   -2.60   13.10
  -3 -16   2   24.00   16.40
   3  16  -2    8.20   15.50
  -3  16   2    6.60   15.20
  -3  16   2    4.40   13.90
   3  16  -2   20.70   16.50
   3  16  -2    1.60   13.90
  -2 -16   2  142.39   21.70
   2 -16  -2  151.58   23.20
  -2 -16   2  154.28   23.50
   2 -16  -2  179.68   20.80
   2  16  -2  201.78   18.20
  -2  16   2  190.08   21.10
   2  16  -2  168.88   21.90
  -2  16   2  189.88   18.20
   2  16  -2  159.48   19.20
  -1 -16   2  128.09   17.10
  -1 -16   2  111.69   16.00
   1 -16  -2  148.99   18.90
   1 -16  -2  116.89   15.50
   1 -16  -2  128.99   20.80
   1  16  -2  109.89   18.50
  -1  16   2  139.59   16.00
   1  16  -2  158.78   19.80
  -1  16   2  139.09   18.90
   0 -16   2   32.60   11.50
   0 -16   2   46.00   17.10
   0 -16  -2   33.20   16.70
   0 -16  -2   34.30   10.10
   0 -16  -2   20.10   10.90
   0  16   2   21.20   11.80
   0  16  -2   41.50   11.60
   0  16  -2   16.60   11.00
   0  16   2    1.30   14.30
   0  16   2   12.50   10.80
   1 -16   2   15.20   16.60
  -1 -16  -2    8.40   10.70
   1 -16   2    4.40   10.70
  -1 -16  -2   12.40   12.60
  -1 -16  -2   13.60    9.40
  -1  16  -2   12.10   11.20
   1  16   2    6.10    9.30
  -1  16  -2    3.60   13.80
   1  16   2    1.60   10.60
   2 -16   2   66.19   16.40
  -2 -16  -2   40.40   14.30
   2 -16   2   41.00   17.80
  -2 -16  -2   29.60   21.90
   2  16   2   42.10   14.50
  -2  16  -2   34.60   14.50
   2  16   2   32.90   12.10
  -2  16  -2   31.30   12.10
   3 -16   2   19.00   13.90
   3 -16   2    9.80   11.80
   3 -16   2   10.00   12.80
  -3 -16  -2   -0.40   15.60
  -3 -16  -2   29.60   19.40
   3  16   2    9.40   14.40
  -3  16  -2   15.40   14.30
   3  16   2   17.10   12.20
  -3  16  -2   31.20   16.90
  -3  16  -2    6.60   12.90
  -4 -16  -2   57.29   19.00
  -4 -16  -2   49.90   21.80
   4 -16   2   83.99   17.80
   4 -16   2   63.49   14.70
   4 -16   2   74.09   16.20
  -4  16  -2  119.99   20.70
  -4  16  -2   64.39   16.80
   4  16   2   65.89   17.70
   4  16   2   72.09   19.10
   5 -16   2   37.50   19.40
   5 -16   2   56.89   21.20
  -5 -16  -2   46.70   15.50
   5  16   2   45.60   18.90
  -5  16  -2   54.69   21.00
  -5  16  -2   52.29   20.10
   5  16   2   34.20   22.20
  -5 -17   2    3.10   18.30
  -5 -17   2   16.10   20.10
   5 -17  -2   16.10   17.60
   5 -17  -2    2.90   21.10
  -5 -17   2   33.40   22.10
   5 -17  -2    8.90   19.60
  -5  17   2    5.20   17.60
   5  17  -2   19.70   15.00
   5  17  -2   26.50   16.10
  -5  17   2    5.10   20.60
   4 -17  -2    9.70   15.90
  -4 -17   2   22.60   18.60
  -4 -17   2   19.50   18.60
   4 -17  -2   25.10   18.70
  -4 -17   2   10.70   14.40
   4  17  -2   26.00   17.90
  -4  17   2   25.00   19.10
   4  17  -2   41.50   15.30
   3 -17  -2   37.90   18.00
   3 -17  -2   71.69   16.90
  -3 -17   2   41.20   19.00
  -3 -17   2   66.19   14.70
  -3 -17   2   50.69   17.10
   3  17  -2   48.00   16.30
  -3  17   2   64.79   18.90
   3  17  -2   51.09   18.30
   3  17  -2   73.49   19.30
   2 -17  -2   47.40   20.30
  -2 -17   2   44.60   20.90
  -2 -17   2   83.09   19.20
   2 -17  -2   58.99   17.00
  -2  17   2   39.90   13.70
  -2  17   2   79.99   17.30
   2  17  -2   91.69   18.50
   2  17  -2   50.09   18.50
   1 -17  -2   43.70   16.80
  -1 -17   2   35.20   19.50
   1 -17  -2   26.40   15.70
   1 -17  -2   31.80   19.70
  -1 -17   2   10.50   16.50
   1  17  -2   44.50   17.50
  -1  17   2   27.60   12.70
   1  17  -2   31.10   12.60
  -1  17   2   36.20   17.30
   0 -17  -2   -5.00   10.50
   0 -17  -2    4.90   18.30
   0 -17   2    1.90   16.20
   0 -17  -2    3.40   11.60
   0 -17   2    6.80   18.30
   0  17  -2    0.90   15.90
   0  17   2    4.20   11.90
   0  17  -2    1.60   11.80
   0  17   2    1.40   16.40
  -1 -17  -2  166.08   22.40
  -1 -17  -2  209.68   26.60
  -1 -17  -2  228.48   20.80
  -1  17  -2  210.78   21.20
   1  17   2  208.68   21.00
  -1  17  -2  181.08   23.90
   1  17   2  196.88   22.30
  -2 -17  -2  125.39   17.70
   2 -17   2  140.79   18.10
   2 -17   2  114.39   22.50
  -2 -17  -2  136.09   24.10
  -2  17  -2  146.39   17.00
   2  17   2  105.09   17.20
   2  17   2  107.79   18.70
  -2  17  -2  135.89   21.10
   3 -17   2   25.20   13.90
   3 -17   2    8.70   15.30
  -3 -17  -2   23.70   18.00
  -3 -17  -2   -3.90   20.80
   3 -17   2   12.30   19.60
   3  17   2    7.70   18.70
  -3  17  -2   23.90   16.50
  -3  17  -2   20.00   14.00
   3  17   2   -0.50   15.30
   4 -17   2    2.20   14.30
   4 -17   2   12.70   15.80
   4 -17   2   15.50   17.90
  -4 -17  -2   12.50   25.90
  -4  17  -2   -0.50   16.10
   4  17   2   -9.30   17.50
   4  17   2   12.20   14.90
   3 -18  -2   21.80   22.90
  -3 -18   2   47.60   18.90
   3 -18  -2   50.59   20.50
  -3 -18   2   20.00   15.60
  -3 -18   2   24.60   20.40
   3  18  -2   34.10   20.70
  -3  18   2   13.60   14.60
   3  18  -2   25.80   15.30
   2 -18  -2   49.20   22.80
   2 -18  -2   18.40   13.60
  -2 -18   2   37.60   17.40
  -2 -18   2   20.30   19.10
   2  18  -2   57.29   15.40
  -2  18   2   30.70   19.70
  -2  18   2    7.60   18.40
  -1 -18   2   60.29   17.00
   1 -18  -2   40.20   14.10
  -1 -18   2   27.20   14.60
   1 -18  -2   77.19   18.50
   1 -18  -2   29.90   21.30
  -1  18   2   43.50   14.90
   1  18  -2   38.70   14.20
   1  18  -2   18.50   19.10
  -1  18   2   62.39   19.50
   0 -18   2   19.00   14.10
   0 -18  -2   32.80   16.10
   0 -18  -2   29.30   16.80
   0 -18  -2   21.20   18.40
   0 -18   2   10.90   15.10
   0  18   2   22.80   14.10
   0  18  -2   28.80   14.50
   0  18  -2    4.30   20.00
   0  18   2   20.00   18.90
  -1 -18  -2    3.60   16.10
  -1 -18  -2   19.80   18.30
   1 -18   2   -3.90   18.90
   1 -18   2   -4.60   20.40
   1  18   2   16.70   19.30
  -1  18  -2    0.20   17.90
  -1  18  -2   14.10   14.10
  -2 -18  -2   22.00   22.50
  -2 -18  -2   56.99   26.70
   2  18   2   45.80   13.70
  -2  18  -2   53.49   14.60
  -2  18  -2   53.29   23.90
   3 -18   2    0.20   22.80
  -3 -18  -2   -5.70   20.00
   3 -18   2    0.90   15.00
  -3 -18  -2    2.70   23.50
   3  18   2   15.10   13.20
  -3  18  -2    4.00   15.30
   3  18   2    1.30   15.10
  -1 -19   2   21.70   21.80
   1 -19  -2    7.50   19.60
   1 -19  -2   41.40   21.70
  -1 -19   2   18.30   24.40
   1 -19  -2   33.10   18.60
  -1  19   2   55.79   21.60
   1  19  -2   42.50   21.50
  -1  19   2   31.20   22.10
   1  19  -2   33.70   21.60
   0 -19  -2   21.20   24.30
   0 -19   2   13.90   21.80
   0 -19   2   15.90   17.50
   0 -19  -2   14.40   15.00
   0  19   2   18.60   15.80
   0  19  -2   -0.30   20.70
   0  19   2   13.50   21.20
   0  19  -2   -6.80   20.00
   1 -19   2   50.59   18.90
   1 -19   2   58.99   17.30
  -1 -19  -2   78.09   26.00
  -1 -19  -2   62.29   17.00
  -1  19  -2   86.69   18.00
   1  19   2   69.89   17.80
  -1  19  -2   62.59   22.10
 -10   0   3   -3.00   20.40
 -10   0   3    8.10   20.40
  10   0  -3   27.90   17.00
  10   0  -3   17.80   17.30
   9   0  -3   81.59   13.70
  -9   0   3   75.69   18.20
   9   0  -3   99.39   13.50
  -9   0   3   39.10   17.80
   8   0  -3  570.44   43.60
  -8   0   3  637.44   44.80
   8   0  -3  705.53   44.90
  -8   0   3  677.43   45.40
  -8   0   3  543.75   42.90
  -7   0   3   37.10   11.70
   7   0  -3   43.40    8.20
   7   0  -3   48.90    8.80
  -7   0   3   18.50    9.60
  -7   0   3   42.20   12.10
  -6   0   3  158.08   15.40
   6   0  -3  182.58   17.80
  -6   0   3  164.98   14.60
   6   0  -3  152.08   15.10
   6   0  -3  169.68   14.60
   6   0  -3  153.28   12.00
  -6   0   3  154.78   15.80
   5   0  -3  610.54   41.30
   5   0  -3  621.04   41.70
  -5   0   3  628.44   41.20
   5   0  -3  620.34   41.40
  -5   0   3  610.24   40.10
   5   0  -3  612.04   41.50
  -5   0   3  610.14   41.30
  -5   0   3  651.13   40.80
   5   0  -3  633.54   40.00
   4   0  -3 1240.08   75.99
  -4   0   3 1158.78   76.09
  -4   0   3 1188.68   75.29
  -4   0   3 1160.28   76.39
   4   0  -3 1255.97   75.19
   4   0  -3 1126.69   75.99
   4   0  -3 1128.79   75.79
   4   0  -3 1244.58   75.79
  -4   0   3 1209.08   75.89
  -4   0   3 1154.68   76.29
  -3   0   3   10.50    3.80
   3   0  -3   10.60    4.10
   3   0  -3    6.30    3.70
   3   0  -3   20.50    3.80
  -3   0   3    5.60    3.40
  -3   0   3   10.70    3.60
   3   0  -3   11.70    5.20
  -3   0   3   10.40    6.50
  -3   0   3    8.60    4.40
   3   0  -3   17.50    4.50
  -2   0   3  171.98   11.50
  -2   0   3  145.19   10.00
   2   0  -3  156.68   11.40
  -2   0   3  149.99   11.10
   2   0  -3  160.88   11.10
  -2   0   3  142.19   10.90
  -2   0   3  185.18   11.10
   2   0  -3  136.89   10.90
   2   0  -3  157.28   11.50
  -2   0   3  151.88   10.50
   2   0  -3  152.58   10.60
   2   0  -3  155.18   10.00
  -1   0   3  131.89    9.20
  -1   0   3  115.49    8.70
   1   0  -3  109.39    8.40
   1   0  -3  126.49    8.50
  -1   0   3  104.39    8.30
  -1   0   3  110.29    8.20
   1   0  -3  119.79    7.90
   1   0  -3   92.89    8.60
  -1   0   3  117.89    8.00
  -1   0   3  116.69    7.40
   1   0  -3  115.99    8.30
   1   0  -3  109.09    9.00
   1   0  -3  116.69    7.40
   0   0  -3  950.60   60.89
   0   0  -3  859.81   60.99
   0   0  -3  991.20   60.59
   0   0  -3  953.80   60.19
   0   0   3  955.60   60.89
   0   0   3  938.81   60.59
   0   0   3  970.60   60.99
   0   0  -3  983.50   60.89
   0   0   3  967.60   60.99
   0   0  -3  959.50   60.89
   0   0   3 1056.29   61.09
   0   0  -3  951.40   60.99
   1   0   3 1003.30   64.09
   1   0   3 1019.80   63.59
  -1   0  -3  963.70   64.19
  -1   0  -3 1080.99   64.19
  -1   0  -3 1072.79   64.09
  -1   0  -3 1064.09   63.89
   1   0   3  971.30   64.09
   1   0   3  923.01   64.09
  -1   0  -3 1004.10   63.59
   1   0   3 1009.30   63.89
  -1   0  -3 1050.29   64.19
   1   0   3  973.80   64.29
   2   0   3 1420.26   99.09
   2   0   3 1598.44   99.59
   2   0   3 1567.84   99.09
   2   0   3 1587.84   99.89
  -2   0  -3 1613.44   99.59
  -2   0  -3 1658.13   99.79
  -2   0  -3 1621.44   99.59
  -2   0  -3 1667.03   99.99
   2   0   3 1439.36   99.59
   2   0   3 1612.84   99.59
  -2   0  -3 1582.84   99.69
  -3   0  -3    7.50    4.00
  -3   0  -3   11.90    3.50
   3   0   3   19.40    4.50
   3   0   3   16.30    3.90
   3   0   3   14.50    4.60
   3   0   3   16.20    5.10
   3   0   3    5.30    4.40
  -3   0  -3    3.00    5.20
  -3   0  -3   10.20    4.30
   3   0   3    8.10    4.90
  -3   0  -3   14.30    4.20
  -4   0  -3   46.40    5.80
  -4   0  -3   54.39    7.60
  -4   0  -3   31.00    7.20
  -4   0  -3   36.50    5.60
   4   0   3   45.70    6.10
   4   0   3   48.00    7.20
   4   0   3   41.30    6.40
   4   0   3   41.90    6.20
   4   0   3   49.90    8.60
  -4   0  -3   39.70    5.90
  -4   0  -3   61.69    6.40
  -4   0  -3   56.39    7.60
  -5   0  -3  763.02   49.70
   5   0   3  715.33   50.79
  -5   0  -3  780.42   48.80
  -5   0  -3  776.12   49.40
   5   0   3  721.23   49.10
  -5   0  -3  774.52   48.90
   5   0   3  741.73   49.20
  -5   0  -3  778.12   48.80
  -5   0  -3  786.42   49.80
  -5   0  -3  724.63   50.29
   5   0   3  748.83   49.80
   5   0   3  796.12   49.20
  -6   0  -3  638.84   38.90
   6   0   3  609.54   40.20
  -6   0  -3  537.35   37.80
   6   0   3  589.24   38.10
   6   0   3  543.35   38.00
  -6   0  -3  553.04   37.40
  -6   0  -3  564.24   39.10
  -6   0  -3  558.64   39.20
   6   0   3  568.24   38.30
   7   0   3  159.28   13.60
  -7   0  -3  134.69   14.60
   7   0   3  110.39   13.20
  -7   0  -3  127.29   13.20
  -7   0  -3  108.29   13.10
   8   0   3    7.50   10.30
   8   0   3   14.70    8.00
  -8   0  -3   14.80   11.10
  -8   0  -3    7.70   11.80
  -8   0  -3    1.50   12.40
  -9   0  -3   29.00   15.00
  -9   0  -3   29.00   18.40
   9   0   3   25.10   13.20
 -10   0  -3   39.20   23.70
  10  -1  -3   20.00   17.70
 -10  -1   3   11.10   15.40
  10  -1  -3   21.60   17.70
 -10  -1   3   11.20   15.00
 -10   1   3    0.20   20.30
 -10   1   3    5.60   21.40
  10   1  -3   -8.60   16.30
  10   1  -3   -7.80   17.10
  -9  -1   3   86.39   18.70
   9  -1  -3   81.49   16.60
  -9  -1   3   59.09   18.10
   9  -1  -3  124.39   17.20
   9   1  -3  103.99   17.80
   9   1  -3  109.39   16.10
  -9   1   3   91.69   19.50
  -9   1   3   88.39   18.80
  -8  -1   3   35.80   11.90
  -8  -1   3   40.30   14.50
   8  -1  -3   37.40   12.10
  -8  -1   3   21.60   13.90
   8  -1  -3   32.40   11.90
   8   1  -3   24.10    8.60
  -8   1   3   37.90   10.90
   8   1  -3   10.00   12.40
  -8   1   3   35.60   14.00
  -7  -1   3  348.67   24.50
  -7  -1   3  352.46   26.10
   7  -1  -3  340.87   23.50
  -7  -1   3  290.07   24.10
   7  -1  -3  292.77   23.40
  -7   1   3  304.77   25.50
  -7   1   3  339.97   25.90
   7   1  -3  306.47   24.90
  -7   1   3  326.57   23.50
   6  -1  -3  101.29   14.90
  -6  -1   3   76.69   10.00
  -6  -1   3   83.99   12.70
  -6  -1   3   81.79   10.70
   6  -1  -3   72.59    7.40
  -6  -1   3   73.19   11.90
   6  -1  -3   95.69    9.60
   6   1  -3   95.09   14.60
  -6   1   3   89.19   11.40
   6   1  -3   86.59    9.80
  -6   1   3   77.89   10.10
  -6   1   3   94.59   11.80
   6   1  -3   78.59   12.30
   6   1  -3   93.39    8.20
  -5  -1   3  346.57   25.70
  -5  -1   3  357.36   26.10
   5  -1  -3  342.47   27.20
   5  -1  -3  379.76   23.40
   5  -1  -3  373.06   26.00
   5  -1  -3  397.66   26.80
   5  -1  -3  375.56   25.70
  -5  -1   3  380.06   24.80
  -5  -1   3  381.86   25.20
   5   1  -3  358.76   27.20
   5   1  -3  365.26   25.60
  -5   1   3  339.27   26.30
   5   1  -3  418.96   26.80
  -5   1   3  328.67   24.80
  -5   1   3  381.96   26.00
   5   1  -3  384.76   24.60
  -5   1   3  381.16   25.90
  -5   1   3  381.26   23.50
   4  -1  -3   77.99    8.60
  -4  -1   3   98.09    9.00
   4  -1  -3   73.39    9.30
   4  -1  -3   74.19    9.10
   4  -1  -3   79.79    8.10
  -4  -1   3   97.69    8.90
  -4  -1   3   99.99    9.90
  -4  -1   3   86.89    8.60
  -4  -1   3   83.79    9.60
  -4   1   3  105.79    8.80
   4   1  -3   99.89    9.50
   4   1  -3   95.49    8.50
   4   1  -3   86.59    7.60
   4   1  -3   89.69   10.80
  -4   1   3   97.09    8.10
  -4   1   3   99.39    8.00
   4   1  -3   90.89    9.70
  -4   1   3  102.29    8.70
  -4   1   3   99.39    9.50
   3  -1  -3  176.88   12.60
   3  -1  -3  178.38   12.90
  -3  -1   3  193.88   13.30
  -3  -1   3  181.18   12.80
   3  -1  -3  164.88   12.50
  -3  -1   3  169.18   12.50
  -3  -1   3  184.78   14.00
   3  -1  -3  205.08   13.70
  -3  -1   3  181.88   12.50
  -3   1   3  141.29   12.40
  -3   1   3  169.68   12.30
   3   1  -3  167.28   12.60
   3   1  -3  166.68   12.20
  -3   1   3  183.38   12.30
  -3   1   3  155.18   13.60
   3   1  -3  161.98   12.40
   3   1  -3  178.48   13.60
   3   1  -3  172.38   13.20
  -2  -1   3  593.74   37.80
  -2  -1   3  603.34   38.10
  -2  -1   3  651.63   38.60
   2  -1  -3  624.84   38.00
   2  -1  -3  601.44   37.80
   2  -1  -3  554.84   38.20
   2  -1  -3  573.34   38.30
   2  -1  -3  576.84   38.20
  -2  -1   3  620.64   37.40
  -2  -1   3  550.84   38.10
  -2  -1   3  602.34   38.30
   2  -1  -3  587.44   37.30
  -2   1   3  608.04   38.10
  -2   1   3  575.64   38.30
  -2   1   3  579.14   37.70
  -2   1   3  572.44   38.10
   2   1  -3  565.44   38.20
  -2   1   3  499.15   37.90
   2   1  -3  624.04   38.30
   2   1  -3  578.44   38.00
   2   1  -3  652.43   38.30
   2   1  -3  622.14   37.80
   2   1  -3  601.24   37.30
   1  -1  -3  380.06   24.70
  -1  -1   3  396.56   24.80
  -1  -1   3  385.76   25.10
  -1  -1   3  387.76   24.90
   1  -1  -3  368.56   24.40
   1  -1  -3  403.36   24.90
  -1  -1   3  370.06   24.20
   1  -1  -3  380.76   25.00
   1  -1  -3  383.36   25.00
  -1  -1   3  386.76   24.50
   1  -1  -3  371.36   24.10
  -1  -1   3  337.17   24.80
   1  -1  -3  396.66   24.90
   1   1  -3  368.86   24.80
  -1   1   3  380.76   24.70
   1   1  -3  385.16   24.40
   1   1  -3  370.96   24.20
   1   1  -3  377.46   24.90
  -1   1   3  397.46   24.10
   1   1  -3  372.96   25.10
  -1   1   3  353.36   24.40
   1   1  -3  392.96   24.90
  -1   1   3  392.86   24.90
  -1   1   3  417.26   25.00
   0  -1  -3   11.70    2.50
   0  -1  -3   18.80    3.10
   0  -1   3   11.20    1.70
   0  -1  -3   15.60    2.30
   0  -1  -3   11.40    2.30
   0  -1   3   10.80    2.40
   0  -1  -3   11.00    2.80
   0  -1   3   15.70    2.50
   0  -1   3   16.50    3.10
   0  -1   3   12.60    2.60
   0   1   3   10.50    1.50
   0   1   3    7.90    2.10
   0   1  -3    8.40    3.20
   0   1  -3   10.50    1.60
   0   1   3    4.90    2.40
   0   1  -3    9.80    2.50
   0   1   3   14.30    3.10
   0   1   3   13.00    2.10
   0   1  -3   18.20    3.20
   0   1  -3    8.60    2.40
   0   1  -3    8.00    2.40
   0   1   3    8.90    2.40
   0   1  -3    6.90    3.10
  -1  -1  -3  443.56   30.60
  -1  -1  -3  442.76   30.70
   1  -1   3  489.05   30.60
   1  -1   3  529.05   30.70
  -1  -1  -3  546.35   30.90
   1  -1   3  501.15   30.40
  -1  -1  -3  505.95   30.30
  -1  -1  -3  473.75   29.70
   1  -1   3  475.65   30.50
   1  -1   3  467.95   30.10
   1  -1   3  495.05   30.30
  -1   1  -3  458.05   30.60
  -1   1  -3  477.65   30.60
  -1   1  -3  461.55   30.10
  -1   1  -3  446.26   30.40
   1   1   3  424.26   30.30
   1   1   3  460.35   30.20
   1   1   3  461.15   30.50
  -1   1  -3  421.16   30.50
   1   1   3  510.25   30.70
   1   1   3  472.05   30.80
  -1   1  -3  460.15   30.20
   1   1   3  456.75   29.80
   2  -1   3 2302.67  131.89
  -2  -1  -3 2123.89  132.09
   2  -1   3 2169.48  131.89
   2  -1   3 2077.39  132.19
   2  -1   3 2215.58  132.29
   2  -1   3 2039.40  132.49
  -2  -1  -3 2000.10  132.49
  -2  -1  -3 2117.29  132.29
   2  -1   3 1906.71  132.29
   2  -1   3 2225.18  132.39
  -2  -1  -3 2253.47  132.89
  -2  -1  -3 2242.08  132.39
  -2   1  -3 2180.58  132.09
   2   1   3 2092.69  132.39
   2   1   3 2023.80  132.29
  -2   1  -3 2081.09  132.49
   2   1   3 1911.61  132.09
   2   1   3 2065.99  132.29
   2   1   3 1976.60  131.59
   2   1   3 2169.28  132.59
  -2   1  -3 1925.71  132.19
  -2   1  -3 2102.99  132.29
  -3  -1  -3 1928.21  115.29
  -3  -1  -3 1736.43  114.19
  -3  -1  -3 1916.91  114.79
   3  -1   3 1848.81  114.59
   3  -1   3 1914.21  114.49
   3  -1   3 1656.13  114.79
  -3  -1  -3 1954.50  114.99
  -3  -1  -3 1958.40  114.69
   3  -1   3 1909.91  115.19
  -3  -1  -3 1857.81  114.79
   3  -1   3 1866.81  114.79
   3  -1   3 1910.71  115.29
  -3  -1  -3 1824.82  115.19
   3  -1   3 1867.01  114.59
  -3   1  -3 1830.22  114.79
   3   1   3 1705.73  114.79
  -3   1  -3 1781.02  114.69
   3   1   3 1643.24  114.99
   3   1   3 1724.43  115.09
   3   1   3 1762.92  114.59
  -3   1  -3 1782.82  115.09
  -3   1  -3 1714.53  115.09
  -3   1  -3 1804.82  114.59
   3   1   3 1733.93  114.19
  -4  -1  -3  439.16   28.90
  -4  -1  -3  465.85   29.80
  -4  -1  -3  380.26   28.80
   4  -1   3  417.66   28.70
  -4  -1  -3  447.26   29.00
   4  -1   3  454.45   28.90
  -4  -1  -3  413.26   30.30
   4  -1   3  435.96   30.20
   4  -1   3  419.46   28.90
  -4  -1  -3  440.06   29.90
  -4  -1  -3  432.06   29.00
   4  -1   3  430.86   29.90
   4  -1   3  445.26   28.90
   4   1   3  477.65   30.40
   4   1   3  450.15   29.40
  -4   1  -3  442.46   28.80
  -4   1  -3  427.06   28.70
  -4   1  -3  443.46   29.10
  -4   1  -3  459.05   29.60
   4   1   3  435.66   28.70
   4   1   3  462.05   28.90
  -4   1  -3  436.36   29.10
   4   1   3  472.75   30.60
  -5  -1  -3   67.89   10.80
   5  -1   3   65.09    9.50
   5  -1   3   65.59   10.00
  -5  -1  -3   72.59    8.20
  -5  -1  -3   69.39    8.20
  -5  -1  -3   62.99    9.00
  -5  -1  -3   67.39    8.10
  -5  -1  -3   77.09    8.70
  -5  -1  -3   46.80    9.90
   5  -1   3   62.79    8.60
   5  -1   3   65.59   12.00
   5  -1   3   54.09    7.60
   5   1   3   72.39    9.00
  -5   1  -3   78.59    7.60
   5   1   3   80.89    8.80
  -5   1  -3   83.29    8.20
   5   1   3   75.49    8.10
   5   1   3   91.39   10.10
   5   1   3   84.59   13.20
  -5   1  -3   80.39    8.30
  -5   1  -3   87.39   10.30
  -5   1  -3   81.49   10.80
  -5   1  -3   90.69    8.70
   6  -1   3  140.99   14.80
   6  -1   3  140.39   14.80
  -6  -1  -3  175.68   16.60
  -6  -1  -3  171.88   15.40
   6  -1   3  149.49   13.80
   6  -1   3  154.48   13.00
  -6  -1  -3  139.09   14.40
  -6  -1  -3  157.58   12.80
  -6  -1  -3  165.98   13.50
  -6  -1  -3  149.29   12.90
  -6   1  -3  165.08   14.00
  -6   1  -3  120.29   15.90
  -6   1  -3  168.78   13.50
  -6   1  -3  145.29   15.20
   6   1   3  184.28   13.00
   6   1   3  181.48   15.30
   6   1   3  150.98   13.20
   6   1   3  159.98   17.40
  -6   1  -3  149.29   12.50
  -6   1  -3  150.88   13.50
  -7  -1  -3   81.79   13.30
   7  -1   3   77.69   13.20
   7  -1   3   73.49   11.40
  -7  -1  -3   77.99   10.90
  -7  -1  -3   86.69   12.40
   7  -1   3   73.49   11.30
  -7  -1  -3   85.99   13.20
   7   1   3   88.79   13.10
  -7   1  -3   63.89   14.30
   7   1   3   82.89   11.20
   7   1   3   81.99   12.00
  -7   1  -3   86.49   11.80
  -7   1  -3  102.29   14.00
   8  -1   3  175.28   17.70
  -8  -1  -3  162.98   21.40
  -8  -1  -3  138.39   16.60
  -8  -1  -3  134.69   18.90
  -8   1  -3  168.68   17.50
  -8   1  -3  179.68   18.40
   8   1   3  171.28   16.70
  -8   1  -3  179.68   19.20
   8   1   3  180.58   17.60
  -9  -1  -3   19.90   18.40
   9  -1   3   51.99   13.80
  -9  -1  -3   18.60   14.90
  -9   1  -3   40.40   14.90
  -9   1  -3   15.40   14.80
   9   1   3   27.20   13.80
 -10  -1  -3    7.80   16.70
 -10   1  -3   16.60   17.20
  10  -2  -3   57.79   14.10
 -10  -2   3   50.79   22.90
  10  -2  -3   36.70   14.10
 -10  -2   3   27.80   21.00
 -10   2   3   59.69   22.00
  10   2  -3   51.89   19.30
  -9  -2   3   25.60   16.90
  -9  -2   3   27.30   13.20
   9  -2  -3   49.90   15.10
   9  -2  -3   19.30   11.30
  -9   2   3   23.70   12.70
   9   2  -3   51.89   10.80
   9   2  -3   35.90   15.70
  -9   2   3   29.70   18.00
  -8  -2   3  217.98   20.80
   8  -2  -3  206.88   21.10
   8  -2  -3  236.68   19.60
  -8  -2   3  252.37   21.30
   8   2  -3  259.37   20.80
  -8   2   3  240.28   25.40
  -8   2   3  248.18   23.60
  -7  -2   3    7.30   11.00
  -7  -2   3   29.50    9.60
   7  -2  -3   20.10    9.80
   7  -2  -3   30.20    7.80
  -7  -2   3   24.80   11.60
  -7   2   3   17.80   11.20
  -7   2   3   28.30    8.10
  -7   2   3   28.60   11.80
   7   2  -3   18.30   10.70
  -6  -2   3  121.79   14.30
  -6  -2   3  132.59   12.60
  -6  -2   3  120.99   11.80
  -6  -2   3  128.69   13.90
   6  -2  -3  130.79   16.10
  -6   2   3  143.99   12.60
   6   2  -3  119.39   14.50
  -6   2   3  113.89   13.40
  -6   2   3  125.59   13.60
   6   2  -3  126.39   13.70
   6   2  -3  125.49   10.80
   6   2  -3  127.19   16.60
   5  -2  -3  449.76   29.50
  -5  -2   3  504.45   31.30
  -5  -2   3  407.66   29.60
   5  -2  -3  480.35   30.00
   5  -2  -3  492.65   32.10
  -5  -2   3  441.96   31.80
  -5  -2   3  448.16   29.40
   5  -2  -3  476.85   31.20
  -5  -2   3  482.45   30.90
   5  -2  -3  435.46   32.10
  -5  -2   3  427.56   31.40
   5  -2  -3  471.65   32.30
   5   2  -3  507.25   31.80
   5   2  -3  453.25   31.40
   5   2  -3  478.75   30.40
  -5   2   3  452.25   29.50
  -5   2   3  452.85   30.20
   5   2  -3  507.05   32.90
   5   2  -3  460.75   32.30
  -5   2   3  434.36   31.00
  -5   2   3  523.85   31.70
  -5   2   3  456.95   31.70
  -4  -2   3  664.93   41.00
  -4  -2   3  687.23   42.10
   4  -2  -3  609.94   43.00
  -4  -2   3  683.13   42.70
   4  -2  -3  689.93   42.80
  -4  -2   3  642.94   41.00
   4  -2  -3  725.03   42.90
   4  -2  -3  672.93   41.60
   4  -2  -3  670.03   41.00
   4  -2  -3  658.43   42.60
  -4  -2   3  639.04   42.10
  -4  -2   3  592.94   42.50
   4   2  -3  625.34   42.50
   4   2  -3  661.93   42.50
   4   2  -3  609.24   42.50
  -4   2   3  573.94   42.20
   4   2  -3  662.53   41.90
  -4   2   3  676.33   43.10
   4   2  -3  708.33   43.20
  -4   2   3  632.84   42.40
  -4   2   3  582.44   42.40
  -3  -2   3  892.71   57.99
  -3  -2   3  909.81   58.89
  -3  -2   3  884.31   58.89
   3  -2  -3  902.31   57.99
   3  -2  -3  921.71   58.99
   3  -2  -3  980.20   58.39
   3  -2  -3  926.41   59.09
  -3  -2   3 1019.90   59.29
  -3  -2   3  934.21   59.39
   3  -2  -3  982.80   59.29
  -3  -2   3  898.41   58.89
   3   2  -3  920.01   58.89
   3   2  -3  864.21   59.29
   3   2  -3  910.61   58.89
  -3   2   3  941.51   59.99
  -3   2   3  919.81   58.89
  -3   2   3  900.31   59.09
  -3   2   3  855.61   58.89
  -3   2   3  912.51   58.69
   3   2  -3  979.10   59.29
   3   2  -3  934.61   58.79
   2  -2  -3  327.67   23.00
   2  -2  -3  316.17   22.70
  -2  -2   3  340.57   22.50
   2  -2  -3  328.57   22.10
   2  -2  -3  319.47   22.40
   2  -2  -3  334.37   22.90
   2  -2  -3  338.77   22.00
  -2  -2   3  320.67   22.00
  -2  -2   3  332.27   22.90
  -2  -2   3  318.37   23.00
   2  -2  -3  340.37   22.60
  -2  -2   3  318.87   22.70
   2  -2  -3  331.97   22.70
  -2  -2   3  314.37   23.20
  -2   2   3  358.66   22.70
  -2   2   3  338.67   22.40
   2   2  -3  389.36   22.60
   2   2  -3  356.36   22.00
  -2   2   3  398.66   23.00
  -2   2   3  347.27   22.70
   2   2  -3  367.86   22.80
   2   2  -3  392.56   23.30
   2   2  -3  364.66   22.80
   2   2  -3  394.36   23.20
  -2   2   3  333.37   22.90
   1  -2  -3  287.77   21.00
  -1  -2   3  310.57   20.80
   1  -2  -3  305.17   20.30
  -1  -2   3  324.67   20.50
   1  -2  -3  307.07   20.90
   1  -2  -3  315.67   20.70
  -1  -2   3  297.07   20.30
  -1  -2   3  303.27   20.90
  -1  -2   3  290.47   20.80
   1  -2  -3  310.17   20.50
  -1  -2   3  279.47   21.00
   1  -2  -3  344.67   21.00
   1  -2  -3  319.47   21.00
   1   2  -3  300.97   21.00
   1   2  -3  321.57   20.40
  -1   2   3  317.87   20.80
   1   2  -3  315.37   20.50
  -1   2   3  359.16   21.10
   1   2  -3  325.77   21.10
  -1   2   3  316.97   21.00
  -1   2   3  322.57   20.70
  -1   2   3  350.86   20.60
   1   2  -3  328.97   21.00
  -1   2   3  328.77   20.30
   1   2  -3  341.57   21.10
   0  -2  -3  598.94   36.40
   0  -2  -3  611.44   36.40
   0  -2   3  572.14   36.80
   0  -2  -3  545.15   37.10
   0  -2   3  590.74   36.90
   0  -2  -3  634.64   37.10
   0  -2  -3  589.84   36.90
   0  -2   3  587.84   37.00
   0  -2   3  566.04   36.50
   0  -2   3  597.14   36.90
   0  -2   3  621.34   37.00
   0   2  -3  546.65   36.70
   0   2  -3  618.74   37.10
   0   2   3  545.05   36.70
   0   2   3  561.24   36.40
   0   2   3  498.35   37.00
   0   2   3  572.44   36.40
   0   2   3  504.55   36.90
   0   2  -3  555.64   36.70
   0   2  -3  595.54   36.90
   0   2  -3  587.54   36.50
   0   2   3  559.74   36.90
   0   2  -3  577.04   37.00
   1  -2   3 1146.89   71.29
   1  -2   3 1097.49   70.89
   1  -2   3 1108.19   71.29
  -1  -2  -3 1103.09   70.99
  -1  -2  -3 1092.79   71.29
  -1  -2  -3 1127.59   70.89
  -1  -2  -3 1109.29   71.29
   1  -2   3 1135.19   70.99
   1  -2   3 1150.58   70.99
   1  -2   3 1105.69   71.19
  -1  -2  -3 1047.10   71.29
  -1  -2  -3 1193.88   71.39
  -1   2  -3 1110.99   71.19
  -1   2  -3 1124.29   70.89
  -1   2  -3 1130.99   70.89
  -1   2  -3 1106.89   70.89
   1   2   3 1147.19   70.99
   1   2   3 1109.09   71.29
   1   2   3 1197.68   71.39
  -1   2  -3 1059.39   71.19
  -1   2  -3 1078.29   70.89
   1   2   3 1142.69   70.89
  -1   2  -3 1206.78   71.29
   1   2   3 1135.49   71.29
   2  -2   3 1636.94   97.99
  -2  -2  -3 1528.25   97.99
  -2  -2  -3 1516.65   97.99
   2  -2   3 1498.55   97.99
   2  -2   3 1504.35   98.09
  -2  -2  -3 1585.54   98.19
   2  -2   3 1516.65   97.59
   2  -2   3 1526.85   97.79
  -2  -2  -3 1550.14   97.59
  -2  -2  -3 1662.13   98.19
   2  -2   3 1495.35   97.99
  -2  -2  -3 1559.34   97.99
   2  -2   3 1532.25   97.59
   2   2   3 1561.24   96.99
   2   2   3 1535.85   97.59
  -2   2  -3 1559.14   97.89
  -2   2  -3 1588.34   98.19
  -2   2  -3 1543.05   97.89
   2   2   3 1454.45   96.99
  -2   2  -3 1548.74   97.89
   2   2   3 1633.84   98.29
  -2   2  -3 1525.15   97.99
   2   2   3 1583.54   97.99
  -2   2  -3 1611.64   97.59
   2   2   3 1492.15   98.09
  -3  -2  -3  156.78   13.10
   3  -2   3  159.78   11.90
   3  -2   3  168.18   13.70
   3  -2   3  171.68   12.20
  -3  -2  -3  163.28   12.70
   3  -2   3  170.38   12.30
   3  -2   3  170.08   12.80
   3  -2   3  161.88   12.20
  -3  -2  -3  175.58   12.10
   3  -2   3  163.28   12.00
  -3  -2  -3  165.68   12.90
  -3  -2  -3  170.68   11.40
  -3  -2  -3  167.68   12.20
  -3  -2  -3  171.58   12.80
   3   2   3  179.08   12.00
  -3   2  -3  174.08   12.20
  -3   2  -3  179.08   12.60
   3   2   3  186.98   11.50
   3   2   3  180.38   12.40
  -3   2  -3  177.38   12.20
   3   2   3  168.78   13.80
  -3   2  -3  180.08   13.30
  -3   2  -3  155.78   12.40
   3   2   3  179.68   13.00
   4  -2   3  187.28   13.40
  -4  -2  -3  173.48   12.70
  -4  -2  -3  171.38   14.60
  -4  -2  -3  165.18   14.10
   4  -2   3  185.08   14.80
   4  -2   3  137.99   14.50
   4  -2   3  177.18   12.30
  -4  -2  -3  155.88   12.70
   4  -2   3  158.58   12.30
  -4  -2  -3  156.18   13.00
   4  -2   3  176.48   12.40
  -4  -2  -3  162.88   13.00
   4  -2   3  195.18   13.30
  -4  -2  -3  160.88   11.80
   4   2   3  149.49   12.10
   4   2   3  182.78   14.90
   4   2   3  151.68   13.50
  -4   2  -3  178.78   14.00
  -4   2  -3  171.18   12.50
  -4   2  -3  165.88   12.80
  -4   2  -3  170.18   12.40
   4   2   3  173.78   13.30
  -4   2  -3  159.68   12.80
  -4   2  -3  183.28   13.90
   4   2   3  163.18   12.10
  -5  -2  -3  378.06   27.20
  -5  -2  -3  387.16   27.40
   5  -2   3  450.35   27.00
   5  -2   3  455.65   28.00
   5  -2   3  431.96   27.00
   5  -2   3  380.16   27.70
  -5  -2  -3  434.16   27.50
  -5  -2  -3  401.06   27.00
   5  -2   3  377.56   28.70
  -5  -2  -3  414.86   28.00
   5  -2   3  427.76   29.30
  -5  -2  -3  404.26   29.00
   5   2   3  415.96   29.90
   5   2   3  424.06   27.60
  -5   2  -3  390.96   26.90
   5   2   3  435.86   28.40
  -5   2  -3  394.66   27.40
   5   2   3  395.36   27.30
  -5   2  -3  375.46   28.10
  -5   2  -3  397.16   27.70
  -5   2  -3  411.56   27.90
   5   2   3  387.56   27.20
  -5   2  -3  379.16   26.70
  -5   2  -3  402.36   27.70
  -6  -2  -3  248.18   19.20
  -6  -2  -3  233.98   19.10
  -6  -2  -3  220.38   21.30
   6  -2   3  281.17   19.70
   6  -2   3  251.47   18.20
  -6  -2  -3  247.28   20.60
   6  -2   3  263.17   20.30
  -6  -2  -3  244.88   18.80
   6   2   3  262.27   19.60
  -6   2  -3  253.57   19.10
   6   2   3  252.37   18.40
  -6   2  -3  265.67   17.80
  -6   2  -3  245.98   20.00
  -6   2  -3  280.47   20.60
   6   2   3  249.48   19.80
  -6   2  -3  238.68   21.30
   7  -2   3   93.89   15.10
   7  -2   3   88.49   13.00
  -7  -2  -3  107.19   15.10
   7  -2   3   85.29   11.70
  -7  -2  -3   81.59   12.90
  -7  -2  -3   93.69   11.20
  -7   2  -3   85.09   13.30
  -7   2  -3   80.69   15.30
   7   2   3   96.19   13.10
   7   2   3  107.29   11.20
  -7   2  -3   82.29   12.70
  -8  -2  -3   34.50   13.00
   8  -2   3   41.90   12.40
  -8  -2  -3   63.39   17.10
  -8   2  -3   48.70   12.70
   8   2   3   46.70   12.10
  -8   2  -3   41.10   12.80
   8   2   3   52.79   12.70
  -8   2  -3   55.09   12.50
   9  -2   3   63.19   15.30
  -9  -2  -3   52.49   15.90
  -9  -2  -3   63.09   16.30
  -9   2  -3   42.40   19.80
   9   2   3   67.29   15.30
  -9   2  -3   42.30   16.10
  -9   2  -3   43.20   15.60
 -10  -2  -3   29.20   24.00
  10  -2   3   80.59   18.90
 -10   2  -3   68.09   25.30
 -10  -3   3   10.20   21.10
 -10  -3   3   11.30   16.00
  10  -3  -3   24.80   18.80
  10   3  -3   24.80   19.00
 -10   3   3    4.10   15.60
 -10   3   3    1.90   20.60
   9  -3  -3   90.99   16.20
  -9  -3   3  107.39   19.90
  -9  -3   3   54.69   18.70
   9  -3  -3  102.79   17.60
   9   3  -3   95.59   18.50
  -9   3   3   97.49   19.90
   9   3  -3   89.19   15.40
  -9   3   3   77.29   19.10
  -8  -3   3   19.30   14.20
   8  -3  -3   14.20   11.00
  -8  -3   3   -1.90   10.10
  -8  -3   3   12.00   10.50
   8  -3  -3   -6.70   11.90
  -8   3   3   18.30   14.00
   8   3  -3    6.80   10.30
   8   3  -3    5.10   12.60
  -8   3   3   11.80    9.90
  -7  -3   3  261.27   20.70
  -7  -3   3  277.17   22.90
  -7  -3   3  254.07   19.10
   7  -3  -3  249.78   21.30
   7  -3  -3  253.27   20.70
  -7   3   3  266.57   22.40
  -7   3   3  216.18   19.70
   7   3  -3  241.38   21.80
  -7   3   3  269.07   22.10
   6  -3  -3   73.69   11.20
  -6  -3   3   69.29   10.60
   6  -3  -3   72.69   14.10
  -6  -3   3   74.59   10.00
  -6  -3   3   85.09   12.40
   6  -3  -3   92.59   10.60
  -6  -3   3   59.59    9.70
   6   3  -3   66.59   11.40
  -6   3   3   54.09    9.10
   6   3  -3   54.59    8.80
  -6   3   3   82.79   12.40
   6   3  -3   67.79   11.70
   6   3  -3   81.19   11.80
  -6   3   3   68.99   10.80
  -5  -3   3  562.04   35.70
   5  -3  -3  512.55   35.80
   5  -3  -3  510.05   35.00
   5  -3  -3  559.84   33.60
  -5  -3   3  526.25   33.30
  -5  -3   3  556.14   34.60
   5  -3  -3  534.45   33.60
   5  -3  -3  555.14   36.00
  -5  -3   3  502.45   35.60
   5  -3  -3  566.54   35.70
  -5  -3   3  535.55   33.40
  -5  -3   3  529.75   34.70
  -5   3   3  494.35   35.10
   5   3  -3  497.55   34.10
  -5   3   3  483.55   33.30
  -5   3   3  515.75   34.80
   5   3  -3  509.45   35.80
  -5   3   3  459.15   33.60
   5   3  -3  513.15   34.50
   4  -3  -3  203.88   16.80
  -4  -3   3  174.38   13.40
  -4  -3   3  214.98   15.50
   4  -3  -3  184.08   13.60
   4  -3  -3  190.88   15.30
   4  -3  -3  192.28   13.90
  -4  -3   3  204.48   13.50
   4  -3  -3  180.38   15.60
  -4  -3   3  211.98   15.10
  -4  -3   3  223.28   15.30
  -4  -3   3  198.18   14.90
   4  -3  -3  161.78   15.00
   4   3  -3  223.18   16.00
   4   3  -3  228.78   15.50
  -4   3   3  202.68   16.50
  -4   3   3  241.08   15.40
  -4   3   3  212.58   13.60
  -4   3   3  205.68   15.20
   4   3  -3  206.08   14.60
  -4   3   3  209.08   15.50
   4   3  -3  214.98   16.00
   4   3  -3  232.18   16.80
   3  -3  -3  384.66   26.10
  -3  -3   3  412.36   27.20
  -3  -3   3  367.26   26.80
   3  -3  -3  421.66   27.70
  -3  -3   3  383.76   27.00
  -3  -3   3  395.76   27.10
  -3  -3   3  385.16   26.10
   3  -3  -3  394.16   27.20
   3  -3  -3  405.96   26.60
   3  -3  -3  342.27   26.90
   3  -3  -3  399.56   27.40
  -3  -3   3  350.96   27.40
   3  -3  -3  370.16   26.10
  -3   3   3  461.35   26.70
   3   3  -3  424.46   27.80
   3   3  -3  447.36   27.20
   3   3  -3  421.76   26.10
   3   3  -3  437.16   26.90
  -3   3   3  429.86   27.20
  -3   3   3  429.46   26.10
  -3   3   3  376.56   27.10
   3   3  -3  425.06   27.30
   3   3  -3  436.96   27.00
  -3   3   3  442.26   27.00
  -3   3   3  438.66   27.70
   2  -3  -3  386.86   24.40
   2  -3  -3  397.46   24.10
  -2  -3   3  362.36   24.10
  -2  -3   3  380.26   24.00
  -2  -3   3  375.46   23.60
   2  -3  -3  396.16   24.40
   2  -3  -3  379.76   23.90
  -2  -3   3  385.16   24.20
  -2  -3   3  363.06   24.40
  -2  -3   3  327.17   24.10
   2  -3  -3  351.46   23.60
   2  -3  -3  365.16   23.60
   2  -3  -3  377.36   24.60
   2  -3  -3  371.66   24.10
   2  -3  -3  377.46   23.90
   2   3  -3  384.96   24.30
  -2   3   3  362.46   24.20
  -2   3   3  330.67   24.20
  -2   3   3  344.47   24.00
   2   3  -3  324.57   23.40
  -2   3   3  341.77   23.80
   2   3  -3  387.16   24.70
   2   3  -3  358.56   24.50
   2   3  -3  356.16   24.00
   2   3  -3  362.46   23.90
   1  -3  -3  863.31   53.19
  -1  -3   3  802.32   53.09
  -1  -3   3  813.42   53.19
   1  -3  -3  885.61   53.19
   1  -3  -3  839.32   52.89
   1  -3  -3  904.71   53.19
  -1  -3   3  773.62   53.19
   1  -3  -3  891.21   53.49
  -1  -3   3  849.41   52.89
   1  -3  -3  836.02   52.99
  -1  -3   3  815.12   53.29
  -1  -3   3  840.72   52.89
   1  -3  -3  870.81   52.99
   1  -3  -3  842.52   52.79
   1   3  -3  836.72   52.79
  -1   3   3  821.22   52.89
   1   3  -3  758.02   53.09
  -1   3   3  814.52   52.89
   1   3  -3  838.42   52.79
   1   3  -3  827.92   53.09
  -1   3   3  810.42   53.09
   1   3  -3  826.22   53.19
   1   3  -3  830.32   53.19
  -1   3   3  835.02   52.79
  -1   3   3  824.32   53.19
  -1   3   3  831.52   53.19
   0  -3   3  481.65   30.20
   0  -3  -3  494.05   30.20
   0  -3   3  492.85   30.10
   0  -3  -3  509.05   29.70
   0  -3  -3  503.55   30.70
   0  -3   3  527.65   30.30
   0  -3   3  480.45   30.30
   0  -3   3  499.75   30.20
   0  -3   3  518.05   30.00
   0  -3  -3  502.85   29.90
   0  -3  -3  486.25   30.40
   0  -3   3  504.65   29.90
   0   3  -3  430.86   30.10
   0   3  -3  479.55   30.40
   0   3   3  439.56   30.10
   0   3   3  435.96   30.40
   0   3   3  424.06   29.80
   0   3   3  413.16   29.90
   0   3  -3  397.76   30.20
   0   3  -3  431.36   29.80
   0   3   3  414.36   29.60
   0   3  -3  453.05   30.10
   0   3   3  415.26   30.40
  -1  -3  -3  773.02   49.00
   1  -3   3  738.03   49.90
  -1  -3  -3  849.32   50.09
   1  -3   3  773.62   49.80
  -1  -3  -3  773.42   49.50
  -1  -3  -3  755.52   50.09
  -1  -3  -3  790.82   49.00
   1  -3   3  728.63   49.90
  -1  -3  -3  772.52   49.99
  -1  -3  -3  716.93   49.90
   1  -3   3  771.72   50.09
  -1  -3  -3  774.22   49.80
   1  -3   3  752.92   49.80
  -1   3  -3  832.82   50.09
   1   3   3  817.32   49.80
  -1   3  -3  761.42   49.70
  -1   3  -3  749.13   49.50
  -1   3  -3  805.02   50.09
  -1   3  -3  793.42   49.99
   1   3   3  791.02   49.99
   1   3   3  778.52   50.09
  -1   3  -3  820.42   49.80
  -1   3  -3  835.52   49.60
   1   3   3  804.92   49.50
   2  -3   3  816.52   48.50
   2  -3   3  847.12   48.90
   2  -3   3  808.22   48.10
  -2  -3  -3  858.31   48.90
  -2  -3  -3  762.42   48.70
   2  -3   3  796.02   48.50
   2  -3   3  758.52   48.70
  -2  -3  -3  841.42   49.00
  -2  -3  -3  853.31   49.20
   2  -3   3  822.72   49.10
   2  -3   3  794.22   48.60
  -2  -3  -3  828.42   48.20
  -2   3  -3  675.83   48.40
   2   3   3  667.93   48.90
  -2   3  -3  670.73   48.30
   2   3   3  696.13   48.70
  -2   3  -3  672.93   48.60
   2   3   3  692.73   48.80
  -2   3  -3  715.33   48.60
  -2   3  -3  727.93   48.60
  -2   3  -3  719.03   48.00
   2   3   3  679.93   48.00
  -3  -3  -3  937.01   58.89
   3  -3   3  945.71   58.79
   3  -3   3  922.81   58.99
  -3  -3  -3  879.61   57.99
   3  -3   3  946.01   58.59
  -3  -3  -3  956.60   59.49
  -3  -3  -3  883.51   58.89
  -3  -3  -3  799.02   58.59
   3  -3   3  899.71   58.59
   3  -3   3  978.50   58.29
  -3  -3  -3  900.11   59.29
   3  -3   3  900.81   59.29
  -3  -3  -3  974.20   59.49
   3  -3   3  976.50   59.29
   3   3   3  932.51   59.39
  -3   3  -3  915.71   59.09
  -3   3  -3  889.11   59.19
  -3   3  -3  951.20   58.59
  -3   3  -3  930.61   58.29
  -3   3  -3  895.71   59.09
   3   3   3  878.21   58.29
   3   3   3  917.31   59.39
   3   3   3  942.51   57.99
   3   3   3  889.21   59.09
  -4  -3  -3  268.17   19.20
   4  -3   3  251.97   17.60
  -4  -3  -3  237.58   19.60
  -4  -3  -3  253.17   17.00
  -4  -3  -3  256.87   17.30
   4  -3   3  264.97   19.60
  -4  -3  -3  256.47   18.20
   4  -3   3  211.98   19.30
  -4  -3  -3  276.07   18.00
  -4  -3  -3  270.37   18.30
   4  -3   3  253.87   17.40
   4  -3   3  265.97   18.10
   4  -3   3  235.68   17.70
   4   3   3  237.78   17.10
  -4   3  -3  238.88   18.60
   4   3   3  259.27   19.90
  -4   3  -3  262.17   18.30
   4   3   3  268.67   17.10
   4   3   3  245.58   18.40
   4   3   3  247.28   18.50
  -4   3  -3  241.48   18.80
  -4   3  -3  236.58   17.30
  -4   3  -3  247.28   17.30
  -5  -3  -3   25.90    5.30
   5  -3   3   27.70    7.30
   5  -3   3   16.70    5.00
  -5  -3  -3   17.20    6.90
  -5  -3  -3   18.40    8.20
   5  -3   3   24.60   10.50
  -5  -3  -3   10.90    6.70
   5  -3   3   18.40    9.90
   5  -3   3   19.70    5.20
  -5  -3  -3   23.40    6.20
   5  -3   3   17.00    7.60
  -5  -3  -3   18.50    5.70
   5  -3   3   18.60    6.00
  -5   3  -3   17.40    6.50
  -5   3  -3   21.40    6.70
   5   3   3   18.80    5.60
   5   3   3   26.10    4.90
   5   3   3   33.20   12.00
  -5   3  -3   28.30    6.80
   5   3   3   20.50    7.50
  -5   3  -3   18.70    6.80
  -5   3  -3   19.00    4.80
   5   3   3   17.40    6.10
  -5   3  -3   18.20    6.00
   6  -3   3  384.46   26.80
  -6  -3  -3  370.46   27.00
  -6  -3  -3  365.46   27.20
  -6  -3  -3  362.26   25.80
  -6  -3  -3  358.86   27.70
   6  -3   3  346.27   27.10
  -6  -3  -3  374.66   26.60
  -6  -3  -3  438.76   27.40
   6  -3   3  389.36   25.90
  -6   3  -3  385.76   25.30
  -6   3  -3  411.06   29.10
   6   3   3  377.26   27.00
  -6   3  -3  402.56   27.90
   6   3   3  353.36   26.50
   6   3   3  374.76   25.70
  -6   3  -3  391.66   26.90
  -7  -3  -3  117.19   14.20
  -7  -3  -3  124.39   14.70
   7  -3   3  119.59   14.60
  -7  -3  -3  118.19   12.40
  -7  -3  -3  134.09   13.50
   7   3   3  119.49   14.70
  -7   3  -3  111.79   14.10
  -7   3  -3  115.69   12.90
  -7   3  -3  111.59   17.50
   7   3   3  114.59   11.90
  -8  -3  -3  101.49   17.40
   8  -3   3  119.69   17.30
  -8  -3  -3  127.59   21.00
   8   3   3  123.99   17.20
  -8   3  -3  134.19   14.90
  -8   3  -3  156.18   17.60
  -8   3  -3  183.68   17.70
   9  -3   3   69.09   16.50
  -9  -3  -3   68.29   17.40
  -9  -3  -3   50.89   20.10
   9   3   3   65.49   16.00
  -9   3  -3   75.09   17.40
  -9   3  -3   83.79   16.20
  -9   3  -3   99.29   21.80
  10  -3   3    6.50   18.00
 -10  -3  -3   31.60   18.20
  10   3   3   39.70   21.00
 -10   3  -3   43.50   17.80
 -10  -4   3   73.59   24.10
 -10  -4   3  109.49   21.40
 -10   4   3   71.69   17.60
  10   4  -3   92.49   17.30
 -10   4   3   89.99   24.30
   9  -4  -3   22.90   15.80
  -9  -4   3   11.10   18.60
   9  -4  -3    1.00   13.50
  -9  -4   3   16.50   13.10
  -9   4   3   35.60   13.30
   9   4  -3   16.90   16.20
  -9   4   3   20.10   17.70
   8  -4  -3  125.69   17.30
   8  -4  -3  123.99   15.20
  -8  -4   3   94.89   18.20
  -8  -4   3   93.29   17.10
  -8  -4   3  102.19   14.70
   8   4  -3  120.89   18.00
  -8   4   3  113.49   15.00
  -8   4   3  102.09   14.90
   8   4  -3   97.09   14.50
   7  -4  -3  108.49   15.10
  -7  -4   3  116.89   17.30
   7  -4  -3  157.98   14.60
  -7  -4   3  131.89   13.90
  -7  -4   3  115.29   14.10
   7   4  -3  147.29   14.10
  -7   4   3  134.09   16.40
  -6  -4   3  460.45   31.70
   6  -4  -3  477.45   32.70
  -6  -4   3  440.96   33.20
   6  -4  -3  412.06   32.00
  -6  -4   3  438.86   33.30
   6  -4  -3  467.95   34.40
  -6  -4   3  441.86   31.80
   6   4  -3  491.85   31.60
  -6   4   3  534.15   33.30
   6   4  -3  475.55   32.50
  -6   4   3  486.55   32.90
  -6   4   3  462.75   33.30
   6   4  -3  468.95   32.40
   6   4  -3  478.45   34.60
  -5  -4   3  194.98   12.90
  -5  -4   3  193.18   14.80
   5  -4  -3  177.88   12.70
   5  -4  -3  172.78   12.90
   5  -4  -3  154.38   15.20
  -5  -4   3  151.98   15.40
  -5  -4   3  172.38   14.00
   5  -4  -3  188.78   17.80
  -5  -4   3  189.18   12.80
   5  -4  -3  189.68   15.20
   5  -4  -3  178.68   14.60
  -5  -4   3  218.68   16.20
   5   4  -3  200.58   15.10
   5   4  -3  177.38   17.70
   5   4  -3  178.18   13.80
  -5   4   3  164.78   15.20
  -5   4   3  171.48   15.60
   5   4  -3  168.88   16.00
  -5   4   3  171.08   12.70
  -5   4   3  184.08   14.20
   5   4  -3  167.68   15.60
   4  -4  -3  800.62   56.19
   4  -4  -3  898.61   55.89
  -4  -4   3  810.92   56.89
  -4  -4   3  915.91   55.79
   4  -4  -3  889.01   57.19
  -4  -4   3  864.61   56.79
   4  -4  -3  855.91   56.79
  -4  -4   3  952.60   56.59
   4  -4  -3  878.91   57.09
   4  -4  -3  830.42   55.99
   4  -4  -3  965.70   57.09
  -4  -4   3  943.91   57.19
  -4  -4   3  864.71   55.79
   4   4  -3  880.41   56.69
   4   4  -3  856.61   56.49
  -4   4   3  834.62   57.09
  -4   4   3  885.01   55.89
  -4   4   3  894.01   56.89
   4   4  -3  963.40   57.49
  -4   4   3  814.42   56.69
   4   4  -3  907.41   57.19
  -4   4   3  881.61   56.99
   4   4  -3  868.81   57.09
   3  -4  -3  377.36   26.20
   3  -4  -3  388.26   25.80
   3  -4  -3  390.16   25.80
   3  -4  -3  375.66   25.20
   3  -4  -3  389.56   25.30
  -3  -4   3  362.56   25.40
   3  -4  -3  382.26   25.60
   3  -4  -3  389.56   25.00
  -3  -4   3  368.86   25.80
  -3  -4   3  380.16   24.90
  -3  -4   3  364.86   26.10
  -3  -4   3  371.06   25.90
  -3  -4   3  358.06   27.00
   3  -4  -3  383.76   26.40
  -3   4   3  372.96   24.80
  -3   4   3  442.96   27.00
  -3   4   3  407.46   25.70
  -3   4   3  394.06   26.00
   3   4  -3  397.66   26.00
   3   4  -3  407.76   25.80
   3   4  -3  370.66   24.80
   3   4  -3  374.16   25.70
   3   4  -3  394.06   26.30
   3   4  -3  384.46   26.00
  -2  -4   3  458.45   32.80
   2  -4  -3  500.35   32.90
  -2  -4   3  463.15   33.10
  -2  -4   3  475.05   33.00
  -2  -4   3  495.45   33.30
  -2  -4   3  456.55   32.40
   2  -4  -3  510.15   33.20
  -2  -4   3  483.25   32.80
   2  -4  -3  467.35   33.00
   2  -4  -3  508.15   33.10
   2  -4  -3  468.45   32.90
   2  -4  -3  515.85   33.10
   2  -4  -3  490.35   32.80
   2  -4  -3  467.55   32.50
   2  -4  -3  485.85   32.90
   2   4  -3  573.84   33.00
   2   4  -3  583.14   33.10
   2   4  -3  527.45   33.10
  -2   4   3  536.65   32.80
   2   4  -3  574.54   32.50
  -2   4   3  497.65   33.00
   2   4  -3  567.84   33.20
  -2   4   3  540.95   32.90
  -1  -4   3  325.67   21.80
   1  -4  -3  346.57   22.30
  -1  -4   3  323.37   22.00
  -1  -4   3  333.17   21.90
   1  -4  -3  358.46   22.70
   1  -4  -3  353.46   21.90
   1  -4  -3  315.27   21.80
  -1  -4   3  316.97   21.80
  -1  -4   3  340.77   21.80
   1  -4  -3  344.17   21.90
  -1  -4   3  314.17   22.40
  -1  -4   3  361.16   22.30
   1  -4  -3  327.37   22.10
   1  -4  -3  331.57   22.00
   1  -4  -3  338.67   21.70
   1  -4  -3  338.67   21.90
  -1   4   3  321.27   22.10
  -1   4   3  327.77   21.90
   1   4  -3  317.77   21.90
  -1   4   3  326.17   22.10
   1   4  -3  315.37   21.70
   1   4  -3  310.37   22.30
   1   4  -3  317.77   22.00
   1   4  -3  362.66   22.30
   1   4  -3  329.07   21.90
  -1   4   3  342.37   21.70
   0  -4   3  805.42   56.59
   0  -4   3  831.32   56.59
   0  -4  -3  885.31   56.69
   0  -4  -3  887.01   56.89
   0  -4  -3  830.82   56.69
   0  -4   3  901.71   56.39
   0  -4  -3  906.61   56.49
   0  -4   3  851.11   56.49
   0  -4   3  910.01   56.69
   0  -4  -3  905.71   56.79
   0  -4   3  911.81   56.59
   0  -4  -3  898.71   56.39
   0  -4   3  875.21   56.89
   0  -4  -3  926.71   56.19
   0  -4  -3  885.11   56.79
   0   4  -3  891.81   56.69
   0   4  -3  930.11   56.49
   0   4   3  887.71   56.09
   0   4   3  888.41   56.39
   0   4  -3  897.71   56.59
   0   4   3  942.51   56.89
   0   4  -3  830.92   56.79
   0   4  -3  886.81   56.89
   0   4   3  886.91   56.39
   0   4  -3  912.31   56.69
   0   4   3  956.10   56.79
   1  -4   3  475.35   32.00
  -1  -4  -3  519.85   32.60
   1  -4   3  502.65   32.10
  -1  -4  -3  471.45   32.20
  -1  -4  -3  458.25   32.10
   1  -4   3  492.35   32.10
  -1  -4  -3  474.45   31.10
  -1  -4  -3  500.95   32.40
   1  -4   3  478.65   32.00
   1  -4   3  464.75   31.80
  -1  -4  -3  457.05   31.80
  -1  -4  -3  492.25   31.40
   1   4   3  516.45   32.30
  -1   4  -3  507.85   32.20
   1   4   3  518.15   31.50
   1   4   3  471.05   32.00
  -1   4  -3  464.55   31.90
   1   4   3  498.35   32.40
  -1   4  -3  508.55   31.50
  -1   4  -3  516.25   32.00
  -1   4  -3  500.65   32.00
   1   4   3  507.35   31.90
  -1   4  -3  510.95   31.50
  -1   4  -3  507.25   32.20
  -2  -4  -3 1029.20   66.09
  -2  -4  -3  997.20   66.09
   2  -4   3 1040.60   65.99
   2  -4   3  986.90   66.09
  -2  -4  -3  999.70   65.39
   2  -4   3  955.40   66.09
   2  -4   3 1071.99   65.89
  -2  -4  -3 1012.30   66.29
  -2  -4  -3 1023.20   64.99
  -2  -4  -3  997.90   66.49
  -2  -4  -3  983.60   66.19
   2  -4   3 1019.50   66.19
  -2   4  -3 1018.60   66.19
   2   4   3 1101.89   65.39
   2   4   3 1055.39   66.39
   2   4   3 1074.79   66.39
  -2   4  -3 1051.59   65.99
  -2   4  -3 1092.39   65.29
  -2   4  -3 1070.19   65.29
  -2   4  -3  987.10   66.09
   2   4   3 1067.19   64.99
   2   4   3 1037.80   66.09
  -2   4  -3 1109.89   65.99
  -2   4  -3 1024.60   66.19
   2   4   3 1093.69   66.29
  -3  -4  -3  207.58   16.70
   3  -4   3  226.68   17.30
   3  -4   3  225.18   15.80
   3  -4   3  222.68   17.30
   3  -4   3  233.68   16.90
  -3  -4  -3  254.07   17.30
  -3  -4  -3  234.58   17.20
  -3  -4  -3  227.48   15.80
  -3  -4  -3  219.28   17.60
   3  -4   3  247.58   16.70
  -3  -4  -3  227.18   17.00
  -3  -4  -3  228.68   16.00
   3  -4   3  229.78   17.20
   3  -4   3  204.48   16.70
  -3   4  -3  254.47   18.00
  -3   4  -3  267.97   16.90
  -3   4  -3  263.97   15.90
   3   4   3  270.07   17.60
  -3   4  -3  226.38   17.60
   3   4   3  272.57   15.80
   3   4   3  248.88   17.10
   3   4   3  289.37   17.10
   3   4   3  260.57   16.10
  -3   4  -3  261.17   17.20
   4  -4   3  188.18   14.10
  -4  -4  -3  179.98   12.60
   4  -4   3  163.98   13.20
   4  -4   3  170.78   13.40
  -4  -4  -3  171.28   12.30
  -4  -4  -3  205.58   13.90
  -4  -4  -3  168.08   14.60
  -4  -4  -3  172.88   14.10
   4  -4   3  167.98   12.00
   4  -4   3  169.88   13.20
  -4  -4  -3  177.28   14.80
   4  -4   3  165.88   14.20
   4  -4   3  183.38   13.00
  -4   4  -3  147.09   12.70
  -4   4  -3  181.28   14.70
  -4   4  -3  159.98   13.50
  -4   4  -3  192.38   15.20
   4   4   3  169.78   14.30
   4   4   3  183.48   14.20
   4   4   3  178.88   13.70
   4   4   3  168.18   12.50
   4   4   3  194.48   16.20
  -4   4  -3  171.38   12.20
  -5  -4  -3  243.28   18.00
  -5  -4  -3  245.68   18.80
   5  -4   3  227.68   20.20
   5  -4   3  237.88   21.30
   5  -4   3  283.87   18.50
  -5  -4  -3  268.47   19.50
   5  -4   3  266.67   18.10
   5  -4   3  242.88   19.60
  -5  -4  -3  237.98   19.20
  -5  -4  -3  245.98   20.80
  -5  -4  -3  263.67   18.00
   5  -4   3  241.88   17.60
  -5   4  -3  287.47   17.90
   5   4   3  244.68   17.80
   5   4   3  232.18   19.70
  -5   4  -3  294.37   19.80
  -5   4  -3  248.98   19.10
   5   4   3  260.67   18.50
  -5   4  -3  240.78   20.00
  -5   4  -3  288.77   19.70
  -5   4  -3  265.57   19.30
   5   4   3  295.77   22.80
   5   4   3  293.27   19.20
  -6  -4  -3  111.49   13.60
  -6  -4  -3  143.79   12.50
   6  -4   3  113.99   13.90
  -6  -4  -3  144.79   11.50
  -6  -4  -3  146.29   13.60
   6  -4   3  142.09   15.80
  -6  -4  -3   93.89   14.60
   6  -4   3  138.79   13.10
   6  -4   3  114.09   11.40
  -6   4  -3  131.89   12.60
  -6   4  -3  144.39   13.70
   6   4   3  130.29   12.30
  -6   4  -3  117.29   13.20
   6   4   3  132.29   11.30
  -7  -4  -3   90.89   11.90
   7  -4   3   82.49   12.80
  -7  -4  -3   67.79   10.50
  -7   4  -3   89.59   13.70
  -7   4  -3   67.89   12.20
   7   4   3   72.69   13.00
  -8  -4  -3   32.70   12.20
   8  -4   3   49.80   13.90
  -8  -4  -3   33.70   14.30
  -8   4  -3   29.10   13.10
  -8   4  -3   43.60   12.80
   8   4   3   34.20   13.30
  -8   4  -3   38.40   13.80
  -9  -4  -3   67.09   17.50
   9  -4   3   71.79   17.20
  -9  -4  -3   51.99   16.00
  -9   4  -3   81.39   17.70
   9   4   3   47.70   16.60
  -9   4  -3   62.69   15.80
  -9   4  -3   66.29   17.00
 -10  -4  -3   30.10   24.60
  10  -4   3   16.50   18.60
 -10   4  -3    1.40   23.70
  10   4   3   51.19   19.20
 -10  -5   3   23.80   17.30
 -10  -5   3   12.10   16.20
  10  -5  -3    6.30   19.90
  10   5  -3    9.90   14.60
 -10   5   3   20.90   22.10
 -10   5   3    7.90   22.90
  -9  -5   3  172.58   24.70
   9  -5  -3  172.98   19.00
  -9  -5   3  177.78   21.10
  -9   5   3  193.28   24.90
  -9   5   3  197.88   21.00
   9   5  -3  116.29   21.60
  -8  -5   3   11.40   15.30
  -8  -5   3    4.20   14.30
   8  -5  -3   23.10   13.70
  -8  -5   3    8.00   17.40
   8  -5  -3   10.40   11.10
  -8   5   3    7.30   10.40
   8   5  -3   10.20   13.70
  -8   5   3   23.50   11.30
  -7  -5   3  327.17   24.00
   7  -5  -3  308.87   25.70
   7  -5  -3  369.66   24.80
  -7  -5   3  320.97   27.30
  -7   5   3  313.17   26.70
  -7   5   3  318.87   26.70
   7   5  -3  315.17   24.90
   7   5  -3  316.77   23.30
  -6  -5   3   67.19    8.90
  -6  -5   3   33.10   11.10
   6  -5  -3   57.39    8.90
   6  -5  -3   62.19    9.50
  -6  -5   3   50.99   11.90
   6   5  -3   57.99    9.30
   6   5  -3   66.49   11.70
   6   5  -3   66.69   10.70
  -6   5   3   54.39   11.10
  -6   5   3   55.19    8.90
  -6   5   3   44.50    9.00
   5  -5  -3  412.06   27.40
  -5  -5   3  395.96   26.80
   5  -5  -3  370.46   24.40
  -5  -5   3  384.66   24.50
  -5  -5   3  432.76   27.00
   5  -5  -3  354.66   24.60
   5  -5  -3  382.96   25.50
  -5  -5   3  385.66   25.20
  -5  -5   3  354.86   26.00
  -5  -5   3  417.86   24.50
   5  -5  -3  385.66   25.80
  -5   5   3  322.47   25.60
   5   5  -3  312.77   25.10
  -5   5   3  357.66   24.30
  -5   5   3  364.96   26.20
  -5   5   3  347.77   25.50
   5   5  -3  326.17   25.70
   5   5  -3  339.97   27.40
   5   5  -3  330.67   25.50
  -4  -5   3  166.98   12.90
   4  -5  -3  171.78   14.30
  -4  -5   3  161.68   13.30
  -4  -5   3  166.18   14.60
   4  -5  -3  190.28   12.70
   4  -5  -3  160.88   13.80
   4  -5  -3  192.48   12.40
   4  -5  -3  181.38   12.70
  -4  -5   3  165.08   14.30
   4  -5  -3  151.98   14.60
  -4  -5   3  186.48   12.60
   4  -5  -3  178.28   13.70
   4  -5  -3  176.18   12.90
  -4  -5   3  167.28   12.20
   4   5  -3  163.78   13.60
   4   5  -3  164.08   13.40
   4   5  -3  165.38   15.10
   4   5  -3  181.58   14.40
  -4   5   3  169.18   13.40
   4   5  -3  174.48   14.60
  -4   5   3  142.99   13.00
  -4   5   3  157.48   12.30
  -3  -5   3  790.12   52.59
  -3  -5   3  833.12   51.29
   3  -5  -3  841.32   51.49
   3  -5  -3  830.52   51.99
   3  -5  -3  794.92   51.39
   3  -5  -3  800.42   52.09
  -3  -5   3  832.02   51.59
   3  -5  -3  782.42   51.69
   3  -5  -3  782.02   52.09
  -3  -5   3  820.22   52.09
   3  -5  -3  814.92   51.29
   3  -5  -3  786.62   51.99
  -3  -5   3  753.62   52.09
  -3  -5   3  806.32   51.99
  -3   5   3  805.12   51.19
   3   5  -3  787.52   51.59
   3   5  -3  804.72   51.19
  -3   5   3  749.03   52.39
   3   5  -3  810.32   52.09
   3   5  -3  820.82   52.29
  -3   5   3  818.82   51.89
  -3   5   3  809.82   51.89
   3   5  -3  790.22   51.69
   3   5  -3  818.12   52.09
  -2  -5   3  428.86   27.10
  -2  -5   3  448.46   27.80
   2  -5  -3  422.66   27.10
  -2  -5   3  418.06   27.50
   2  -5  -3  412.96   27.60
   2  -5  -3  426.36   27.60
   2  -5  -3  447.96   27.50
  -2  -5   3  416.56   27.20
  -2  -5   3  432.36   27.60
   2  -5  -3  445.96   27.50
   2  -5  -3  433.16   27.30
   2  -5  -3  417.06   27.60
   2  -5  -3  412.56   27.00
   2   5  -3  401.86   28.00
  -2   5   3  400.96   27.30
  -2   5   3  385.86   27.20
  -2   5   3  360.76   27.20
   2   5  -3  384.96   27.50
  -2   5   3  423.66   27.40
   2   5  -3  422.86   27.70
   2   5  -3  426.16   27.60
  -2   5   3  372.56   27.00
   2   5  -3  402.06   27.00
   2   5  -3  410.46   27.40
   1  -5  -3 1147.49   72.99
   1  -5  -3 1231.58   72.89
   1  -5  -3 1141.29   72.69
  -1  -5   3 1193.78   72.89
  -1  -5   3 1247.28   73.09
   1  -5  -3 1114.09   72.79
  -1  -5   3 1194.28   72.89
   1  -5  -3 1165.18   72.79
  -1  -5   3 1148.59   73.09
  -1  -5   3 1168.58   72.89
  -1  -5   3 1239.68   73.09
   1  -5  -3 1202.68   73.29
   1  -5  -3 1189.38   72.99
   1  -5  -3 1180.78   72.89
   1  -5  -3 1150.88   72.79
  -1  -5   3 1183.08   72.89
   1   5  -3 1091.99   72.79
   1   5  -3 1100.99   72.89
  -1   5   3 1083.29   72.59
   1   5  -3 1163.48   72.99
   1   5  -3 1138.19   72.89
   1   5  -3 1018.30   72.89
  -1   5   3 1093.59   72.99
   1   5  -3 1092.09   72.69
  -1   5   3 1061.39   72.59
  -1   5   3 1095.99   72.69
   0  -5  -3  735.73   47.10
   0  -5   3  709.33   47.20
   0  -5   3  753.22   47.10
   0  -5   3  808.82   47.30
   0  -5   3  777.62   47.10
   0  -5  -3  786.62   47.40
   0  -5   3  784.62   47.20
   0  -5   3  755.52   46.80
   0  -5  -3  761.42   46.80
   0  -5  -3  763.32   47.00
   0  -5  -3  722.13   48.10
   0  -5  -3  767.52   46.60
   0  -5  -3  773.12   47.10
   0  -5   3  764.22   47.30
   0  -5  -3  760.92   46.60
   0  -5  -3  794.62   47.10
   0  -5  -3  687.03   47.40
   0   5  -3  695.93   47.10
   0   5   3  729.13   47.40
   0   5   3  652.93   47.20
   0   5  -3  623.14   47.00
   0   5  -3  660.53   47.10
   0   5   3  693.63   47.20
   0   5  -3  683.83   46.80
   0   5  -3  758.12   47.40
   0   5   3  684.93   47.00
  -1  -5  -3 1325.17   83.79
   1  -5   3 1152.78   83.49
  -1  -5  -3 1257.17   82.79
   1  -5   3 1229.68   83.49
   1  -5   3 1266.67   83.49
   1  -5   3 1269.97   83.59
  -1  -5  -3 1330.37   84.09
  -1  -5  -3 1247.88   83.49
  -1  -5  -3 1303.77   82.79
   1  -5   3 1296.77   82.89
  -1  -5  -3 1272.37   82.89
  -1  -5  -3 1355.16   83.79
   1  -5   3 1248.18   83.49
  -1  -5  -3 1284.77   83.69
   1   5   3 1351.86   82.99
   1   5   3 1370.36   83.79
  -1   5  -3 1401.16   83.69
   1   5   3 1360.46   83.89
  -1   5  -3 1289.77   83.49
   1   5   3 1325.57   83.79
   1   5   3 1349.16   83.59
  -1   5  -3 1466.95   83.79
  -1   5  -3 1382.06   82.99
  -1   5  -3 1370.56   83.59
  -1   5  -3 1427.56   83.69
   2  -5   3  260.07   17.80
  -2  -5  -3  238.38   18.30
  -2  -5  -3  241.08   18.50
   2  -5   3  276.87   17.80
  -2  -5  -3  260.97   17.90
   2  -5   3  276.27   18.00
  -2  -5  -3  244.48   17.70
   2  -5   3  245.98   17.80
   2  -5   3  277.17   18.70
  -2  -5  -3  254.57   16.70
  -2  -5  -3  250.57   16.60
  -2   5  -3  265.17   18.40
  -2   5  -3  244.48   17.60
  -2   5  -3  261.07   18.10
   2   5   3  250.17   16.50
   2   5   3  273.17   16.70
   2   5   3  252.67   17.80
   2   5   3  262.97   17.90
   2   5   3  244.98   17.80
  -2   5  -3  261.37   18.10
  -2   5  -3  251.77   18.20
   2   5   3  229.88   17.90
  -2   5  -3  260.57   16.50
  -3  -5  -3  513.55   34.30
   3  -5   3  525.95   35.30
   3  -5   3  510.05   35.10
   3  -5   3  537.95   35.30
  -3  -5  -3  549.15   36.00
   3  -5   3  539.85   35.40
  -3  -5  -3  503.05   34.30
  -3  -5  -3  455.85   35.40
   3  -5   3  470.05   35.90
  -3  -5  -3  523.15   35.80
   3  -5   3  582.74   36.40
  -3   5  -3  565.54   36.50
  -3   5  -3  577.44   34.00
[truncated: 511,043 more chars]
